# Supplementary material for: Di­aqua­bis­(3-chloro­benzoato-κO)bis­(nicotinamide-κN 1)cobalt(II)
Source: Acta Crystallogr Sect E Struct Rep Online. 2013 May 31;69(Pt 6):m349–50. doi: 10.1107/S160053681301458X (PMC3684906; doi:10.1107/S160053681301458X)
Supplement: Supplementary file 1 [file e-69-0m349-sup1.cif]

##############################################################################
#                                                                            #
# This CIF contains the data in a paper accepted for publication in          #
# Acta Crystallographica Section E. It conforms to the requirements of       #
# Notes for Authors for Acta Crystallographica Section E, and has been       #
# peer reviewed under the auspices of the IUCr Commission on Journals.       #
#                                                                            #
# Full details of the Crystallographic Information File format               #
# are given in the paper "The Crystallographic Information File (CIF):       #
# a New Standard Archive File for Crystallography" by S. R. Hall, F. H.      #
# Allen and I. D. Brown [Acta Cryst. (1991), A47, 655-685].                  #
#                                                                            #
# The current version of the core CIF dictionary is obtainable from          #
# ftp://ftp.iucr.org/pub/cif_core.dic.                                       #
#                                                                            #
# Software is freely available for graphical display of the structure(s)     #
# in this CIF. For information consult the CIF software page                 #
# http://www.iucr.org/resources/cif/software.                                #
#                                                                            #
# This file may be used for bona fide research purposes within the           #
# scientific community so long as proper attribution is given to the journal # 
# article from which it was obtained.                                        #
#                                                                            #
##############################################################################
data_I
_audit_creation_method     SHELXL-97
_chemical_name_systematic
;
Diaquabis(3-chlorobenzoato-\k<i>O</i>)bis(nicotinamide-\k<i>N</i>^1^)cobalt(II)
;
_chemical_name_common     ?
_chemical_formula_moiety     'C26 H24 Cl2 Co N4 O8'
_chemical_formula_sum     'C26 H24 Cl2 Co N4 O8'
_chemical_formula_iupac     '[Co (C7 H4 Cl O2)2 (C6 H6 N2 O)2 (H2 O)2]'
_chemical_formula_weight     650.32
_chemical_melting_point     ?
_symmetry_cell_setting     monoclinic
_symmetry_space_group_name_H-M     'P 21/n'
_symmetry_space_group_name_Hall     '-P 2yn'
loop_
    _symmetry_equiv_pos_site_id
    _symmetry_equiv_pos_as_xyz
    1 x,y,z
    2 1/2-x,1/2+y,1/2-z
    3 -x,-y,-z
    4 1/2+x,1/2-y,1/2+z
_cell_length_a     11.5181(3)
_cell_length_b     8.8191(2)
_cell_length_c     13.5089(3)
_cell_angle_alpha     90.00
_cell_angle_beta     90.546(2)
_cell_angle_gamma     90.00
_cell_volume     1372.16(6)
_cell_formula_units_Z     2
_cell_measurement_reflns_used     4857
_cell_measurement_theta_min     2.31
_cell_measurement_theta_max     24.38
_cell_measurement_temperature     294(2)
_exptl_crystal_description     block
_exptl_crystal_colour     pink
_exptl_crystal_size_max     0.35
_exptl_crystal_size_mid     0.22
_exptl_crystal_size_min     0.18
_exptl_crystal_density_diffrn     1.574
_exptl_crystal_density_meas     ?
_exptl_crystal_density_method     'not measured'
_exptl_crystal_F_000     666
_exptl_absorpt_coefficient_mu     0.877
_exptl_absorpt_correction_type     multi-scan
_exptl_absorpt_process_details     '(SADABS; Bruker, 2012)'
_exptl_absorpt_correction_T_min     0.793
_exptl_absorpt_correction_T_max     0.854
_exptl_special_details     ?
_diffrn_ambient_temperature     294(2)
_diffrn_radiation_type     MoK\a
_diffrn_radiation_wavelength     0.71073
_diffrn_radiation_source     'fine-focus sealed tube'
_diffrn_radiation_monochromator     graphite
_diffrn_measurement_device_type     'Bruker APEXII CCD area-detector'
_diffrn_measurement_method     '\f and \w scans'
_diffrn_detector_area_resol_mean     ?
_diffrn_reflns_number     18960
_diffrn_reflns_av_R_equivalents     0.0268
_diffrn_reflns_av_sigmaI/netI     0.0157
_diffrn_reflns_theta_min     2.31
_diffrn_reflns_theta_max     26.37
_diffrn_reflns_theta_full     26.37
_diffrn_measured_fraction_theta_max     1.000
_diffrn_measured_fraction_theta_full     1.000
_diffrn_reflns_limit_h_min     -14
_diffrn_reflns_limit_h_max     14
_diffrn_reflns_limit_k_min     -11
_diffrn_reflns_limit_k_max     10
_diffrn_reflns_limit_l_min     -16
_diffrn_reflns_limit_l_max     16
_diffrn_standards_number     ?
_diffrn_standards_interval_count     ?
_diffrn_standards_interval_time     ?
_diffrn_standards_decay_%     ?
_refine_special_details
;
 Refinement of F^2^ against ALL reflections.  The weighted R-factor wR and
 goodness of fit S are based on F^2^, conventional R-factors R are based
 on F, with F set to zero for negative F^2^. The threshold expression of
 F^2^ > 2sigma(F^2^) is used only for calculating R-factors(gt) etc. and is
 not relevant to the choice of reflections for refinement.  R-factors based
 on F^2^ are statistically about twice as large as those based on F, and R-
 factors based on ALL data will be even larger.
;
_reflns_number_total     2797
_reflns_number_gt     2667
_reflns_threshold_expression     I>2\s(I)
_refine_ls_structure_factor_coef     Fsqd
_refine_ls_matrix_type     full
_refine_ls_R_factor_all     0.0283
_refine_ls_R_factor_gt     0.0271
_refine_ls_wR_factor_gt     0.0733
_refine_ls_wR_factor_ref     0.0743
_refine_ls_goodness_of_fit_ref     1.108
_refine_ls_restrained_S_all     1.098
_refine_ls_number_reflns     2797
_refine_ls_number_parameters     204
_refine_ls_number_restraints     52
_refine_ls_hydrogen_treatment     mixed
_refine_ls_weighting_scheme     calc
_refine_ls_weighting_details
         'calc w=1/[\s^2^(Fo^2^)+(0.0393P)^2^+0.5258P] where P=(Fo^2^+2Fc^2^)/3'
_atom_sites_solution_hydrogens     geom
_atom_sites_solution_primary     direct
_atom_sites_solution_secondary     difmap
_refine_ls_shift/su_max     0.001
_refine_ls_shift/su_mean     0.000
_refine_diff_density_max     0.315
_refine_diff_density_min     -0.333
_refine_ls_extinction_method     'SHELXL97 (Sheldrick, 2008)'
_refine_ls_extinction_coef     0.0334(17)
_refine_ls_extinction_expression
                                  'Fc^*^=kFc[1+0.001xFc^2^\l^3^/sin(2\q)]^-1/4^'
loop_
    _atom_type_symbol
    _atom_type_description
    _atom_type_scat_dispersion_real
    _atom_type_scat_dispersion_imag
    _atom_type_scat_source
    'C' 'C' 0.0033 0.0016
                         'International Tables Vol C Tables 4.2.6.8 and 6.1.1.4'
    'H' 'H' 0.0000 0.0000
                         'International Tables Vol C Tables 4.2.6.8 and 6.1.1.4'
    'N' 'N' 0.0061 0.0033
                         'International Tables Vol C Tables 4.2.6.8 and 6.1.1.4'
    'O' 'O' 0.0106 0.0060
                         'International Tables Vol C Tables 4.2.6.8 and 6.1.1.4'
    'Cl' 'Cl' 0.1484 0.1585
                         'International Tables Vol C Tables 4.2.6.8 and 6.1.1.4'
    'Co' 'Co' 0.3494 0.9721
                         'International Tables Vol C Tables 4.2.6.8 and 6.1.1.4'
_computing_data_collection     'APEX2 (Bruker, 2012)'
_computing_cell_refinement     'SAINT (Bruker, 2012)'
_computing_data_reduction     'SAINT (Bruker, 2012)'
_computing_structure_solution     'SHELXS97 (Sheldrick, 2008)'
_computing_structure_refinement     'SHELXL97 (Sheldrick, 2008)'
_computing_molecular_graphics     'ORTEP-3 for Windows (Farrugia, 2012)'
_computing_publication_material
                                'WinGX (Farrugia, 2012) and PLATON (Spek, 2009)'
loop_
    _atom_site_type_symbol
    _atom_site_label
    _atom_site_fract_x
    _atom_site_fract_y
    _atom_site_fract_z
    _atom_site_U_iso_or_equiv
    _atom_site_thermal_displace_type
    _atom_site_calc_flag
    _atom_site_refinement_flags
    _atom_site_occupancy
    _atom_site_disorder_assembly
    _atom_site_disorder_group
    Co Co1 0.00000 1.00000 1.00000 0.02210(10)
                                             Uani d SU 1.000 . .
    Cl Cl1 0.57400(4) 0.77742(8) 0.87425(3) 0.0604(2) Uani d U 1.000 . .
    O O1 0.17264(10) 0.87980(18) 1.18080(9) 0.0518(4) Uani d U 1.000 . .
    O O2 0.17291(8) 0.94984(12) 1.02212(8) 0.0299(3) Uani d U 1.000 . .
    O O3 0.16810(10) 0.34420(12) 0.81282(10) 0.0415(4) Uani d U 1.000 . .
    O O4 0.04558(10) 1.07995(12) 0.85606(8) 0.0298(3) Uani d U 1.000 . .
    N N1 -0.02319(10) 0.77771(13) 0.93492(9) 0.0258(3) Uani d U 1.000 . .
    N N2 0.23334(16) 0.56716(18) 0.76095(16) 0.0592(6) Uani d U 1.000 . .
    C C1 0.21833(12) 0.88839(17) 1.09796(11) 0.0293(4) Uani d U 1.000 . .
    C C2 0.33518(12) 0.81535(17) 1.08465(11) 0.0286(4) Uani d U 1.000 . .
    C C3 0.39495(13) 0.83285(18) 0.99657(11) 0.0316(4) Uani d U 1.000 . .
    C C4 0.49988(13) 0.7599(2) 0.98487(12) 0.0368(5) Uani d U 1.000 . .
    C C5 0.54679(15) 0.6700(2) 1.05879(14) 0.0464(6) Uani d U 1.000 . .
    C C6 0.48691(17) 0.6533(2) 1.14586(14) 0.0496(6) Uani d U 1.000 . .
    C C7 0.38168(15) 0.7255(2) 1.15907(12) 0.0388(5) Uani d U 1.000 . .
    C C8 0.06524(12) 0.70512(15) 0.89207(11) 0.0268(4) Uani d U 1.000 . .
    C C9 0.05526(12) 0.56102(15) 0.85229(10) 0.0258(4) Uani d U 1.000 . .
    C C10 -0.05151(14) 0.48869(16) 0.85705(12) 0.0314(4) Uani d U 1.000 . .
    C C11 -0.14353(13) 0.56408(18) 0.89921(13) 0.0356(5) Uani d U 1.000 . .
    C C12 -0.12591(12) 0.70790(16) 0.93721(11) 0.0303(4) Uani d U 1.000 . .
    C C13 0.15664(14) 0.48213(16) 0.80673(12) 0.0304(4) Uani d U 1.000 . .
    H H3 0.36460 0.89300 0.94610 0.0380 Uiso c R 1.000 . .
    H H5 0.61770 0.62160 1.04990 0.0560 Uiso c R 1.000 . .
    H H6 0.51750 0.59290 1.19620 0.0590 Uiso c R 1.000 . .
    H H7 0.34200 0.71360 1.21820 0.0470 Uiso c R 1.000 . .
    H H8 0.13670 0.75380 0.88890 0.0320 Uiso c R 1.000 . .
    H H10 -0.06090 0.39100 0.83220 0.0380 Uiso c R 1.000 . .
    H H11 -0.21640 0.51890 0.90200 0.0430 Uiso c R 1.000 . .
    H H12 -0.18830 0.75810 0.96560 0.0360 Uiso c R 1.000 . .
    H H21 0.221(2) 0.659(3) 0.7492(19) 0.066(7) Uiso d . 1.000 . .
    H H22 0.293(2) 0.526(3) 0.7323(19) 0.063(7) Uiso d . 1.000 . .
    H H41 -0.028(2) 1.098(3) 0.8311(18) 0.069(7) Uiso d . 1.000 . .
    H H42 0.079(2) 1.163(3) 0.8530(17) 0.055(6) Uiso d . 1.000 . .
loop_
    _atom_site_aniso_label
    _atom_site_aniso_U_11
    _atom_site_aniso_U_22
    _atom_site_aniso_U_33
    _atom_site_aniso_U_12
    _atom_site_aniso_U_13
    _atom_site_aniso_U_23
    Co1 0.0201(2) 0.0183(2) 0.0280(2) 0.00110(10)
                                                0.00660(10)
                                                          -0.00260(10)
    Cl1 0.0389(2) 0.1013(4) 0.0412(3) 0.0171(2) 0.0140(2) 0.0029(2)
    O1 0.0339(6) 0.0875(10) 0.0342(6) 0.0108(6) 0.0090(5) 0.0038(6)
    O2 0.0230(5) 0.0306(5) 0.0362(5) 0.0039(4) 0.0044(4) 0.0007(4)
    O3 0.0403(6) 0.0194(5) 0.0651(8) 0.0024(4) 0.0211(5) -0.0007(5)
    O4 0.0297(5) 0.0267(6) 0.0332(5) -0.0023(4) 0.0098(4) -0.0001(4)
    N1 0.0256(6) 0.0205(5) 0.0313(6) 0.0005(4) 0.0049(5) -0.0027(4)
    N2 0.0569(10) 0.0231(7) 0.0985(14) 0.0036(7) 0.0507(10) 0.0049(8)
    C1 0.0247(7) 0.0308(7) 0.0324(7) -0.0020(5) 0.0034(5) -0.0042(6)
    C2 0.0261(7) 0.0297(7) 0.0301(7) 0.0001(6) -0.0001(5) -0.0025(6)
    C3 0.0273(7) 0.0369(8) 0.0307(7) 0.0051(6) 0.0000(6) 0.0031(6)
    C4 0.0286(7) 0.0489(10) 0.0331(8) 0.0054(6) 0.0038(6) -0.0028(7)
    C5 0.0344(8) 0.0564(11) 0.0482(10) 0.0200(8) -0.0027(7) 0.0004(8)
    C6 0.0479(10) 0.0572(11) 0.0435(10) 0.0165(9) -0.0075(8) 0.0127(8)
    C7 0.0401(9) 0.0459(9) 0.0303(8) 0.0038(7) 0.0005(6) 0.0045(7)
    C8 0.0251(6) 0.0214(6) 0.0339(7) -0.0006(5) 0.0068(5) -0.0010(5)
    C9 0.0292(7) 0.0197(6) 0.0287(7) 0.0017(5) 0.0063(5) 0.0004(5)
    C10 0.0336(8) 0.0220(7) 0.0388(8) -0.0030(5) 0.0051(6) -0.0062(5)
    C11 0.0270(7) 0.0312(8) 0.0486(9) -0.0058(6) 0.0062(6) -0.0072(7)
    C12 0.0249(7) 0.0276(7) 0.0384(8) 0.0010(5) 0.0073(6) -0.0032(6)
    C13 0.0320(8) 0.0211(7) 0.0382(8) 0.0000(5) 0.0112(6) -0.0025(6)
_geom_special_details
;
 Bond distances, angles etc. have been calculated using the
 rounded fractional coordinates. All su's are estimated
 from the variances of the (full) variance-covariance matrix.
 The cell esds are taken into account in the estimation of
 distances, angles and torsion angles
;
loop_
    _geom_bond_atom_site_label_1
    _geom_bond_atom_site_label_2
    _geom_bond_site_symmetry_1
    _geom_bond_site_symmetry_2
    _geom_bond_distance
    _geom_bond_publ_flag
    Co1 O2 . . 2.0592(9) no
    Co1 O4 . . 2.1385(11) no
    Co1 N1 . . 2.1640(12) no
    Co1 O2 . 3_577 2.0592(9) no
    Co1 O4 . 3_577 2.1385(11) no
    Co1 N1 . 3_577 2.1640(12) no
    Cl1 C4 . . 1.7350(16) no
    O1 C1 . . 1.2435(19) no
    O2 C1 . . 1.2676(18) no
    O3 C13 . . 1.2262(18) no
    O4 H41 . . 0.92(2) no
    O4 H42 . . 0.83(3) no
    N1 C12 . . 1.3344(18) no
    N1 C8 . . 1.3392(18) no
    N2 C13 . . 1.317(2) no
    N2 H21 . . 0.84(3) no
    N2 H22 . . 0.87(2) no
    C1 C2 . . 1.504(2) no
    C2 C7 . . 1.384(2) no
    C2 C3 . . 1.389(2) no
    C3 C4 . . 1.380(2) no
    C4 C5 . . 1.381(2) no
    C5 C6 . . 1.377(3) no
    C6 C7 . . 1.382(3) no
    C8 C9 . . 1.3841(19) no
    C9 C13 . . 1.497(2) no
    C9 C10 . . 1.387(2) no
    C10 C11 . . 1.379(2) no
    C11 C12 . . 1.383(2) no
    C3 H3 . . 0.9300 no
    C5 H5 . . 0.9300 no
    C6 H6 . . 0.9300 no
    C7 H7 . . 0.9300 no
    C8 H8 . . 0.9300 no
    C10 H10 . . 0.9300 no
    C11 H11 . . 0.9300 no
    C12 H12 . . 0.9300 no
loop_
    _geom_angle_atom_site_label_1
    _geom_angle_atom_site_label_2
    _geom_angle_atom_site_label_3
    _geom_angle_site_symmetry_1
    _geom_angle_site_symmetry_2
    _geom_angle_site_symmetry_3
    _geom_angle
    _geom_angle_publ_flag
    O2 Co1 O4 . . . 87.55(4) no
    O2 Co1 N1 . . . 88.84(4) no
    O2 Co1 O2 . . 3_577 180.00 no
    O2 Co1 O4 . . 3_577 92.45(4) no
    O2 Co1 N1 . . 3_577 91.16(4) no
    O4 Co1 N1 . . . 87.69(4) no
    O2 Co1 O4 3_577 . . 92.45(4) no
    O4 Co1 O4 . . 3_577 180.00 no
    O4 Co1 N1 . . 3_577 92.31(4) no
    O2 Co1 N1 3_577 . . 91.16(4) no
    O4 Co1 N1 3_577 . . 92.31(4) no
    N1 Co1 N1 . . 3_577 180.00 no
    O2 Co1 O4 3_577 . 3_577 87.55(4) no
    O2 Co1 N1 3_577 . 3_577 88.84(4) no
    O4 Co1 N1 3_577 . 3_577 87.69(4) no
    Co1 O2 C1 . . . 126.89(9) no
    H41 O4 H42 . . . 105(2) no
    Co1 O4 H41 . . . 99.0(15) no
    Co1 O4 H42 . . . 117.1(16) no
    Co1 N1 C8 . . . 121.14(9) no
    Co1 N1 C12 . . . 120.97(9) no
    C8 N1 C12 . . . 117.88(12) no
    H21 N2 H22 . . . 117(2) no
    C13 N2 H21 . . . 121.8(16) no
    C13 N2 H22 . . . 120.5(17) no
    O1 C1 O2 . . . 125.34(14) no
    O1 C1 C2 . . . 117.92(13) no
    O2 C1 C2 . . . 116.70(13) no
    C1 C2 C3 . . . 120.41(13) no
    C1 C2 C7 . . . 119.92(13) no
    C3 C2 C7 . . . 119.63(14) no
    C2 C3 C4 . . . 119.23(14) no
    Cl1 C4 C3 . . . 119.73(12) no
    C3 C4 C5 . . . 121.47(15) no
    Cl1 C4 C5 . . . 118.79(13) no
    C4 C5 C6 . . . 118.90(16) no
    C5 C6 C7 . . . 120.53(17) no
    C2 C7 C6 . . . 120.25(15) no
    N1 C8 C9 . . . 123.09(13) no
    C8 C9 C13 . . . 121.62(13) no
    C8 C9 C10 . . . 118.33(13) no
    C10 C9 C13 . . . 120.05(12) no
    C9 C10 C11 . . . 118.86(13) no
    C10 C11 C12 . . . 119.01(14) no
    N1 C12 C11 . . . 122.80(13) no
    N2 C13 C9 . . . 117.24(13) no
    O3 C13 N2 . . . 121.59(16) no
    O3 C13 C9 . . . 121.16(14) no
    C2 C3 H3 . . . 120.00 no
    C4 C3 H3 . . . 120.00 no
    C4 C5 H5 . . . 121.00 no
    C6 C5 H5 . . . 121.00 no
    C5 C6 H6 . . . 120.00 no
    C7 C6 H6 . . . 120.00 no
    C2 C7 H7 . . . 120.00 no
    C6 C7 H7 . . . 120.00 no
    N1 C8 H8 . . . 118.00 no
    C9 C8 H8 . . . 118.00 no
    C9 C10 H10 . . . 121.00 no
    C11 C10 H10 . . . 121.00 no
    C10 C11 H11 . . . 121.00 no
    C12 C11 H11 . . . 120.00 no
    N1 C12 H12 . . . 119.00 no
    C11 C12 H12 . . . 119.00 no
loop_
    _geom_torsion_atom_site_label_1
    _geom_torsion_atom_site_label_2
    _geom_torsion_atom_site_label_3
    _geom_torsion_atom_site_label_4
    _geom_torsion_site_symmetry_1
    _geom_torsion_site_symmetry_2
    _geom_torsion_site_symmetry_3
    _geom_torsion_site_symmetry_4
    _geom_torsion
    _geom_torsion_publ_flag
    O4 Co1 O2 C1 . . . . -177.85(12) no
    N1 Co1 O2 C1 . . . . -90.11(12) no
    O4 Co1 O2 C1 3_577 . . . 2.15(12) no
    N1 Co1 O2 C1 3_577 . . . 89.89(12) no
    O2 Co1 N1 C8 . . . . -26.16(11) no
    O2 Co1 N1 C12 . . . . 153.10(11) no
    O4 Co1 N1 C8 . . . . 61.44(11) no
    O4 Co1 N1 C12 . . . . -119.31(11) no
    O2 Co1 N1 C8 3_577 . . . 153.84(11) no
    O2 Co1 N1 C12 3_577 . . . -26.90(11) no
    O4 Co1 N1 C8 3_577 . . . -118.56(11) no
    O4 Co1 N1 C12 3_577 . . . 60.69(11) no
    Co1 O2 C1 O1 . . . . -18.0(2) no
    Co1 O2 C1 C2 . . . . 159.69(10) no
    Co1 N1 C8 C9 . . . . 177.93(11) no
    C12 N1 C8 C9 . . . . -1.4(2) no
    Co1 N1 C12 C11 . . . . -177.98(12) no
    C8 N1 C12 C11 . . . . 1.3(2) no
    O1 C1 C2 C3 . . . . -174.24(15) no
    O1 C1 C2 C7 . . . . 8.2(2) no
    O2 C1 C2 C3 . . . . 7.9(2) no
    O2 C1 C2 C7 . . . . -169.65(14) no
    C1 C2 C3 C4 . . . . -177.53(14) no
    C7 C2 C3 C4 . . . . 0.1(2) no
    C1 C2 C7 C6 . . . . 177.50(15) no
    C3 C2 C7 C6 . . . . -0.1(2) no
    C2 C3 C4 Cl1 . . . . 178.62(12) no
    C2 C3 C4 C5 . . . . 0.0(2) no
    Cl1 C4 C5 C6 . . . . -178.62(14) no
    C3 C4 C5 C6 . . . . 0.1(3) no
    C4 C5 C6 C7 . . . . -0.1(3) no
    C5 C6 C7 C2 . . . . 0.1(3) no
    N1 C8 C9 C10 . . . . 0.1(2) no
    N1 C8 C9 C13 . . . . -178.77(13) no
    C8 C9 C10 C11 . . . . 1.3(2) no
    C13 C9 C10 C11 . . . . -179.86(14) no
    C8 C9 C13 O3 . . . . 146.12(16) no
    C8 C9 C13 N2 . . . . -33.2(2) no
    C10 C9 C13 O3 . . . . -32.7(2) no
    C10 C9 C13 N2 . . . . 148.03(17) no
    C9 C10 C11 C12 . . . . -1.3(2) no
    C10 C11 C12 N1 . . . . 0.0(2) no
loop_
    _geom_hbond_atom_site_label_D
    _geom_hbond_atom_site_label_H
    _geom_hbond_atom_site_label_A
    _geom_hbond_site_symmetry_A
    _geom_hbond_distance_DH
    _geom_hbond_distance_HA
    _geom_hbond_distance_DA
    _geom_hbond_angle_DHA
    _geom_hbond_publ_flag
    N2 H21 O3 2_556 0.84(3) 2.24(3) 2.876(2) 133(2) yes
    N2 H22 O4 2_546 0.87(2) 2.27(2) 3.012(2) 143(2) yes
    O4 H41 O1 3_577 0.92(2) 1.68(2) 2.5822(16) 164(2) yes
    O4 H42 O3 1_565 0.83(3) 1.98(3) 2.7892(15) 166(2) yes
data_global
_journal_date_recd_electronic     2013-05-22
_journal_date_accepted     2013-05-27
_journal_name_full     'Acta Crystallographica, Section E'
_journal_year     2013
_journal_volume     69
_journal_issue      6
_journal_page_first     m349
_journal_page_last     m350
_journal_paper_category     QM
_journal_paper_doi     10.1107/S160053681301458X
_journal_coeditor_code     SU2606
_publ_contact_author
;
Dr. Tuncer H\"okelek
Hacettepe University
Department of Physics
06800 Beytepe
Ankara
Turkey
;
_publ_contact_author_email     merzifon@hacettepe.edu.tr
_publ_contact_author_fax     '90(312)2352550'
_publ_contact_author_phone     '90(312)2977242'
_publ_section_title
;
Diaquabis(3-chlorobenzoato-\k<i>O</i>)bis(nicotinamide-\k<i>N</i>^1^)cobalt(II)
;
loop_
    _publ_author_name
    _publ_author_address
    'Bozkurt, Nihat'
;
Department of Chemistry
Kafkas University
36100 Kars
Turkey
;
    'Dilek, Nefise'
;
Aksaray University,
Department of Physics,
68100
Aksaray
Turkey
;
    '\,Caylak Deliba\,s, Nagihan'
;
Department of Physics
Sakarya University
54187 Esentepe
Sakarya
Turkey
;
    'Necefo\(glu, Hacali'
;
Department of Chemistry
Kafkas University
36100 Kars
Turkey
;
    'H\"okelek, Tuncer'
;
Department of Physics
Hacettepe University
06800 Beytepe
Ankara
Turkey
;
