# Supplementary material for: Di­aqua­bis­(3-chloro­benzoato-κO)bis­(nicotinamide-κN 1)cobalt(II)
Source: Acta Crystallogr Sect E Struct Rep Online. 2013 May 31;69(Pt 6):m349–50. doi: 10.1107/S160053681301458X (PMC3684906; doi:10.1107/S160053681301458X)
Supplement: Supplementary file 2 [file e-69-0m349-Isup2.hkl]

#
# h,k,l, Fc-squared, Fo-squared, sigma(Fo-squared) and status flag
#
data_I
_shelx_title ' bn2_15mayis_0m in P2(1)/n'
_shelx_refln_list_code          4
_shelx_F_calc_maximum      170.92
_exptl_crystal_F_000       666.00
_reflns_d_resolution_high  0.8000
 
loop_
 _symmetry_equiv_pos_as_xyz
 'x, y, z'
 '-x+1/2, y+1/2, -z+1/2'
 '-x, -y, -z'
 'x-1/2, -y-1/2, z-1/2'
 
_cell_length_a    11.5181
_cell_length_b     8.8191
_cell_length_c    13.5089
_cell_angle_alpha  90.000
_cell_angle_beta   90.546
_cell_angle_gamma  90.000
 
_shelx_F_squared_multiplier     1.000
 
loop_
 _refln_index_h
 _refln_index_k
 _refln_index_l
 _refln_F_squared_calc
 _refln_F_squared_meas
 _refln_F_squared_sigma
 _refln_observed_status
   2   0   0    17154.04     8177.44    490.96 o
   4   0   0      342.54      346.57      3.96 o
   6   0   0     3601.17     3797.32     79.90 o
   8   0   0       76.91       60.93      3.82 o
  10   0   0       29.75       33.00      3.09 o
  12   0   0      766.60      767.56     12.03 o
  14   0   0      246.59      265.46      6.45 o
   1   1   0      902.77      976.86     15.16 o
   2   1   0      172.66      193.12      1.81 o
   3   1   0     5396.43     5259.97     78.93 o
   4   1   0     2326.44     2427.86     26.87 o
   5   1   0     6236.00     6396.97    131.93 o
   6   1   0     2224.00     2449.74     35.72 o
   7   1   0     1011.17     1003.69      9.15 o
   8   1   0      936.89      920.63      8.65 o
   9   1   0      671.77      675.08      6.72 o
  10   1   0     1122.70     1103.64     11.53 o
  11   1   0      682.58      694.66      7.93 o
  12   1   0      507.22      466.14      5.55 o
  13   1   0       15.45       16.44      0.77 o
  14   1   0        8.40        8.86      0.87 o
   0   2   0      538.76      565.83      8.66 o
   1   2   0     5334.00     5781.78     49.25 o
   2   2   0     1290.03     1388.37     12.07 o
   3   2   0      751.37      781.28      6.43 o
   4   2   0     3442.38     3310.22     28.80 o
   5   2   0     8418.06     9112.97    161.82 o
   6   2   0     2563.28     2450.66     19.86 o
   7   2   0      245.56      196.46      1.85 o
   8   2   0      312.79      297.01      2.75 o
   9   2   0        0.42        0.30      0.35 o
  10   2   0        4.37        7.40      0.44 o
  11   2   0        7.62        3.64      0.58 o
  12   2   0       34.38       33.20      1.13 o
  13   2   0       52.17       54.34      1.48 o
  14   2   0        9.28       10.21      0.85 o
   1   3   0     1271.40     1314.36     12.46 o
   2   3   0       72.39       89.08      1.16 o
   3   3   0       47.31       69.68      0.79 o
   4   3   0     3427.23     3588.61     46.99 o
   5   3   0       38.62       22.48      0.40 o
   6   3   0        0.60        1.74      0.23 o
   7   3   0      433.98      414.80      4.02 o
   8   3   0        6.73        3.62      0.36 o
   9   3   0      316.54      297.70      3.31 o
  10   3   0      313.02      279.78      3.34 o
  11   3   0     1316.79     1236.75     12.76 o
  12   3   0      212.40      188.96      3.13 o
  13   3   0      298.42      298.61      4.97 o
   0   4   0     3809.09     3931.24     49.84 o
   1   4   0       25.37       35.95      0.68 o
   2   4   0     5958.68     6115.50     53.85 o
   3   4   0       20.00       13.66      0.45 o
   4   4   0      619.75      607.07      5.59 o
   5   4   0      239.96      224.43      2.14 o
   6   4   0      213.48      219.99      2.23 o
   7   4   0        3.64        4.25      0.45 o
   8   4   0      454.49      465.89      5.16 o
   9   4   0      157.49      170.24      2.37 o
  10   4   0      201.16      212.10      2.83 o
  11   4   0        9.75        7.49      0.67 o
  12   4   0      275.91      286.43      4.07 o
  13   4   0       22.42       29.86      2.27 o
   1   5   0      128.43      147.71      1.83 o
   2   5   0      371.26      393.78      4.05 o
   3   5   0     2433.88     2505.31     21.72 o
   4   5   0        2.97        3.14      0.26 o
   5   5   0     1110.20     1145.49     11.12 o
   6   5   0      113.17      107.74      1.23 o
   7   5   0     1348.53     1352.24     12.99 o
   8   5   0       37.30       42.40      0.87 o
   9   5   0     1051.37     1033.47     12.21 o
  10   5   0      448.41      406.79      4.81 o
  11   5   0      177.10      165.02      2.58 o
  12   5   0        3.25        3.24      0.70 o
   0   6   0      237.90      276.29      6.11 o
   1   6   0      151.64      168.00      4.15 o
   2   6   0      332.62      317.85      3.82 o
   3   6   0      219.54      200.55      2.35 o
   4   6   0       41.53       40.00      0.72 o
   5   6   0     1441.36     1429.75     13.12 o
   6   6   0     1090.89     1080.72     11.86 o
   7   6   0        2.88        1.94      0.62 o
   8   6   0      257.81      252.80      3.58 o
   9   6   0       72.44       78.66      1.94 o
  10   6   0      255.12      263.85      4.76 o
  11   6   0        0.86        0.80      0.75 o
  12   6   0      270.90      278.00      5.15 o
   1   7   0      618.04      600.32     10.15 o
   2   7   0      110.38      109.03      1.95 o
   3   7   0      666.69      650.45      9.16 o
   4   7   0      347.56      334.82      4.81 o
   5   7   0      101.41       92.01      1.74 o
   6   7   0      116.35      118.99      2.22 o
   7   7   0       64.32       65.06      1.36 o
   8   7   0        5.63        6.79      0.87 o
   9   7   0      416.74      420.56      5.75 o
  10   7   0        0.64        0.93      0.91 o
  11   7   0       71.58       87.03      2.36 o
   0   8   0       11.39       11.77      2.21 o
   1   8   0      348.95      346.56      5.60 o
   2   8   0      501.09      511.87      8.22 o
   3   8   0      291.56      289.59      4.23 o
   4   8   0      700.29      689.22     12.31 o
   5   8   0        5.26        1.35      0.58 o
   6   8   0      393.16      402.95      8.94 o
   7   8   0      116.51      108.28      2.55 o
   8   8   0      295.50      304.43      4.90 o
   9   8   0        0.60        1.40      0.90 o
   1   9   0      306.26      298.02      5.03 o
   2   9   0        1.35        1.39      0.62 o
   3   9   0       49.20       53.46      1.96 o
   4   9   0        1.12        0.55      0.86 o
   5   9   0      380.33      394.80      6.43 o
   6   9   0        0.60        0.25      1.16 o
   7   9   0      233.39      246.37      6.75 o
   8   9   0       25.85       30.41      3.82 o
   0  10   0      133.38      124.96      4.04 o
   1  10   0        0.27        0.24      0.78 o
   2  10   0      292.54      300.79      6.21 o
   3  10   0      112.39      108.50      3.03 o
   4  10   0      132.16      129.06      3.31 o
   5  10   0        5.82        4.64      0.81 o
   6  10   0       15.24       13.96      1.19 o
 -13   0   1       76.02       67.95      3.40 o
 -11   0   1       13.81       18.21      1.24 o
  -9   0   1       92.41       88.54      1.62 o
  -7   0   1     1061.99      991.57     12.97 o
  -5   0   1     4433.62     4122.39    136.19 o
  -3   0   1      913.91      812.75     21.59 o
  -1   0   1     6666.31     5061.30    335.57 o
   3   0   1     2599.55     2654.55     51.06 o
   5   0   1     9411.44     9783.47    196.79 o
   7   0   1     1864.23     1814.41     21.64 o
   9   0   1      169.91      168.04      2.84 o
  11   0   1       23.34       21.76      1.21 o
  13   0   1       13.36       12.63      1.57 o
 -14   1   1      165.73      164.20      2.89 o
 -13   1   1        8.72        8.17      0.57 o
 -12   1   1      573.66      561.87      6.46 o
 -11   1   1       64.21       63.23      1.54 o
 -10   1   1      781.79      779.93      9.70 o
  -9   1   1      257.48      247.11      2.60 o
  -8   1   1      359.99      330.25      3.23 o
  -7   1   1      252.43      232.17      2.45 o
  -6   1   1     2043.26     2137.99     38.08 o
  -5   1   1     1001.77     1104.97     10.24 o
  -4   1   1      209.29      249.49      2.55 o
  -3   1   1      461.55      440.70      4.13 o
  -2   1   1     1644.96     1656.45     17.76 o
  -1   1   1      106.02       98.21      1.09 o
   0   1   1     3842.30     4244.45     34.40 o
   1   1   1      116.51      134.77      1.44 o
   2   1   1       83.47      120.00      1.17 o
   3   1   1     3598.91     3665.76     29.50 o
   4   1   1     9081.61     9113.08    156.66 o
   5   1   1     1134.81     1189.76      9.50 o
   6   1   1     1605.35     1677.82     14.45 o
   7   1   1      954.21     1034.39      8.87 o
   8   1   1      231.88      214.14      2.30 o
   9   1   1      543.52      554.07      5.77 o
  10   1   1     1237.78     1216.22     13.04 o
  11   1   1      142.56      149.55      2.06 o
  12   1   1      485.37      441.63      5.64 o
  13   1   1      161.40      149.48      2.86 o
  14   1   1        2.63        5.24      0.79 o
 -14   2   1       35.93       44.28      1.46 o
 -13   2   1      467.66      461.70      6.46 o
 -12   2   1       22.28       27.10      0.98 o
 -11   2   1      822.97      801.35      8.81 o
 -10   2   1       34.44       29.95      0.77 o
  -9   2   1       28.60       29.02      0.67 o
  -8   2   1        6.68        5.90      0.48 o
  -7   2   1      503.28      484.80      4.16 o
  -6   2   1       17.50       16.73      0.46 o
  -5   2   1      409.73      438.62      3.94 o
  -4   2   1     4850.09     4919.94     57.28 o
  -3   2   1        2.75        0.21      0.19 o
  -2   2   1     1960.88     2060.83     28.19 o
  -1   2   1     7283.27     7724.57     76.23 o
   0   2   1     1360.56     1418.02     12.76 o
   1   2   1    29213.84    29122.80    261.31 o
   2   2   1      613.14      594.66      5.48 o
   3   2   1     3587.01     3619.74     31.14 o
   4   2   1     1956.49     2220.96     19.77 o
   5   2   1     2556.46     2630.78     22.76 o
   6   2   1      353.54      414.60      3.78 o
   7   2   1      150.31      152.75      1.55 o
   8   2   1      122.54      118.51      1.38 o
   9   2   1       44.35       46.58      0.90 o
  10   2   1      185.59      177.70      2.22 o
  11   2   1      368.24      344.89      4.08 o
  12   2   1       51.19       48.60      1.51 o
  13   2   1      496.69      502.93      6.90 o
  14   2   1       24.59       28.06      1.37 o
 -13   3   1      161.40      171.10      3.16 o
 -12   3   1       30.90       27.95      1.04 o
 -11   3   1        2.52        4.23      0.89 o
 -10   3   1      144.47      140.05      1.92 o
  -9   3   1       55.13       50.45      0.95 o
  -8   3   1      214.75      228.05      2.52 o
  -7   3   1       41.21       37.87      0.70 o
  -6   3   1     1012.65      952.52      8.41 o
  -5   3   1        0.19        0.79      0.20 o
  -4   3   1     3040.17     3050.50     25.51 o
  -3   3   1      730.11      759.68      7.02 o
  -2   3   1      881.61      809.57      7.55 o
  -1   3   1      169.29      174.40      2.04 o
   0   3   1      418.88      385.52      3.57 o
   1   3   1     2220.84     2368.03     19.85 o
   2   3   1     2549.93     2699.22     26.04 o
   3   3   1      204.83      211.22      2.11 o
   4   3   1      738.38      730.45      7.27 o
   5   3   1      925.18      994.59      8.84 o
   6   3   1     2564.24     2652.67     24.40 o
   7   3   1      624.88      668.61      6.14 o
   8   3   1     1052.32     1018.03      8.76 o
   9   3   1      169.41      181.22      2.32 o
  10   3   1      343.09      323.46      3.84 o
  11   3   1        7.16        7.09      0.60 o
  12   3   1      146.42      145.00      2.12 o
  13   3   1       38.15       39.06      2.05 o
 -13   4   1        1.21        1.39      0.68 o
 -12   4   1        5.99        6.30      0.70 o
 -11   4   1      103.86      101.11      1.77 o
 -10   4   1        0.03        0.19      0.51 o
  -9   4   1      315.14      327.14      3.73 o
  -8   4   1      258.82      262.60      3.10 o
  -7   4   1     1265.34     1243.40     11.96 o
  -6   4   1       59.15       68.15      0.81 o
  -5   4   1     2350.59     2445.34     19.98 o
  -4   4   1     1632.16     1782.42     15.41 o
  -3   4   1     4592.77     4636.71     41.71 o
  -2   4   1       69.63       73.99      0.86 o
  -1   4   1     2239.24     2287.58     22.36 o
   0   4   1     4876.44     5241.85     46.96 o
   1   4   1     1335.30     1363.08     12.42 o
   2   4   1      545.40      588.34      5.49 o
   3   4   1       72.31       67.90      0.86 o
   4   4   1      210.41      213.53      2.15 o
   5   4   1       83.62       76.20      0.94 o
   6   4   1       15.35       11.10      0.45 o
   7   4   1     1346.61     1334.67     12.68 o
   8   4   1       39.00       46.67      0.96 o
   9   4   1      373.42      384.46      4.17 o
  10   4   1       60.61       46.72      1.08 o
  11   4   1      156.44      162.89      2.39 o
  12   4   1        5.64        7.24      0.73 o
  13   4   1       37.67       48.48      2.89 o
 -12   5   1      710.73      733.88      9.42 o
 -11   5   1       34.39       33.57      1.41 o
 -10   5   1      865.80      863.05     10.61 o
  -9   5   1        0.01        0.53      0.50 o
  -8   5   1     1317.88     1324.91     14.54 o
  -7   5   1      165.95      164.74      2.46 o
  -6   5   1      426.97      416.68      4.26 o
  -5   5   1        8.49       10.89      0.39 o
  -4   5   1      967.49      931.53      8.66 o
  -3   5   1     1637.70     1730.73     15.08 o
  -2   5   1     1064.60     1002.44      9.66 o
  -1   5   1       12.81        8.69      0.35 o
   0   5   1      508.09      479.31      5.01 o
   1   5   1        2.55        7.67      0.58 o
   2   5   1     1829.70     1794.69     16.51 o
   3   5   1      247.18      243.00      2.54 o
   4   5   1      707.82      657.20      5.95 o
   5   5   1      101.81      107.86      1.44 o
   6   5   1     1287.96     1296.62     12.28 o
   7   5   1        8.11        7.81      0.38 o
   8   5   1      141.26      135.33      1.61 o
   9   5   1       64.33       60.42      1.13 o
  10   5   1      347.60      343.73      4.15 o
  11   5   1        2.53        2.90      0.64 o
  12   5   1      498.53      521.54      8.22 o
 -12   6   1       16.18       17.50      1.01 o
 -11   6   1      407.68      425.25      5.86 o
 -10   6   1        2.76        3.24      0.58 o
  -9   6   1      464.98      476.53      6.71 o
  -8   6   1       24.68       30.50      0.97 o
  -7   6   1      303.68      310.49      4.30 o
  -6   6   1      488.67      502.68      5.50 o
  -5   6   1     1913.16     1957.47     18.36 o
  -4   6   1      168.61      172.21      2.04 o
  -3   6   1      754.81      749.91      7.98 o
  -2   6   1      169.89      156.68      1.91 o
  -1   6   1       26.97       17.21      0.56 o
   0   6   1        0.82        0.41      0.29 o
   1   6   1      536.15      531.16      5.77 o
   2   6   1       61.50       59.09      1.24 o
   3   6   1      956.83      961.86      9.89 o
   4   6   1       19.13       14.90      0.63 o
   5   6   1        6.42        8.82      0.47 o
   6   6   1      396.75      402.85      4.06 o
   7   6   1      387.02      371.82      4.04 o
   8   6   1        9.85       13.05      0.76 o
   9   6   1      187.22      194.99      2.76 o
  10   6   1       68.83       67.17      1.81 o
  11   6   1      201.05      226.31      4.89 o
  12   6   1        1.13        2.33      0.95 o
 -11   7   1       53.55       54.35      1.52 o
 -10   7   1       51.22       40.84      1.53 o
  -9   7   1       13.91       12.43      0.78 o
  -8   7   1     1038.86     1030.88     14.16 o
  -7   7   1        1.88        1.68      0.48 o
  -6   7   1        3.28        3.24      0.67 o
  -5   7   1       24.97       22.09      1.01 o
  -4   7   1       15.74       15.77      0.70 o
  -3   7   1      222.27      213.27      3.47 o
  -2   7   1      536.31      550.82      7.61 o
  -1   7   1       79.82       87.43      1.80 o
   0   7   1      104.31       98.18      1.95 o
   1   7   1        8.68       10.94      0.53 o
   2   7   1        1.78        2.64      0.62 o
   3   7   1        8.65        7.53      0.72 o
   4   7   1      250.12      252.08      3.68 o
   5   7   1        2.67        3.93      0.63 o
   6   7   1      202.08      216.44      3.47 o
   7   7   1      221.58      212.42      3.66 o
   8   7   1      248.62      246.18      4.31 o
   9   7   1        6.22        9.48      1.12 o
  10   7   1      331.75      318.93      6.41 o
  11   7   1        0.84        2.08      0.84 o
  -9   8   1      227.66      237.26      4.21 o
  -8   8   1       42.85       41.21      1.50 o
  -7   8   1      221.20      232.54      4.38 o
  -6   8   1      247.33      262.96      5.82 o
  -5   8   1     1755.36     1773.85     27.81 o
  -4   8   1       10.55        9.28      0.64 o
  -3   8   1      408.77      395.60      7.23 o
  -2   8   1       43.01       36.56      1.23 o
  -1   8   1      371.56      373.53      5.98 o
   0   8   1      241.75      213.57      3.91 o
   1   8   1       27.85       34.86      1.20 o
   2   8   1        0.01        1.66      0.74 o
   3   8   1      135.74      134.21      2.75 o
   4   8   1       34.44       39.96      1.20 o
   5   8   1       26.09       27.31      1.18 o
   6   8   1        0.01        0.79      0.53 o
   7   8   1       57.22       57.23      2.16 o
   8   8   1      203.57      217.63      4.03 o
   9   8   1      254.40      261.59      4.28 o
  -8   9   1      212.42      237.56      5.53 o
  -7   9   1        8.09        7.04      1.31 o
  -6   9   1      115.50      126.53      3.01 o
  -5   9   1        0.28        0.66      1.11 o
  -4   9   1      623.20      628.34     10.54 o
  -3   9   1      197.17      208.08      3.85 o
  -2   9   1      453.60      452.21      7.99 o
  -1   9   1       41.33       32.21      1.28 o
   0   9   1      407.87      395.16      6.41 o
   1   9   1       39.15       34.39      1.20 o
   2   9   1      561.15      546.70      9.44 o
   3   9   1       60.82       65.39      1.55 o
   4   9   1     1024.44     1019.36     16.92 o
   5   9   1       13.48       14.09      1.21 o
   6   9   1      388.91      387.21      8.05 o
   7   9   1        0.09        0.10      1.16 o
   8   9   1      127.16      120.22      3.42 o
  -6  10   1        3.94        4.95      0.96 o
  -5  10   1      134.51      140.48      5.17 o
  -4  10   1        1.84        1.87      0.73 o
  -3  10   1      446.07      464.28      8.20 o
  -2  10   1      124.00      123.44      3.00 o
  -1  10   1      677.69      672.54     11.85 o
   0  10   1      228.47      224.16      4.18 o
   1  10   1      164.40      169.13      3.54 o
   2  10   1       13.44       11.92      0.85 o
   3  10   1      582.51      600.93     11.43 o
   4  10   1        0.02        1.42      0.77 o
   5  10   1       94.48       85.33      2.33 o
   0  11   1      104.29      115.14      3.99 o
 -14   0   2      103.55      112.43      4.15 o
 -12   0   2      689.03      692.71     11.10 o
 -10   0   2     4599.99     4636.03     79.68 o
  -8   0   2     2005.38     1955.23     24.91 o
  -6   0   2      996.99     1011.93     13.03 o
  -4   0   2     1672.70     1817.69     78.91 o
  -2   0   2     1566.63     1398.97     68.06 o
   0   0   2     6251.63     4734.09     86.89 o
   2   0   2    25172.62    23668.18   1036.89 o
   4   0   2    10380.83    10664.00    253.26 o
   6   0   2     2828.71     3095.36     49.23 o
   8   0   2      931.43      997.93     12.80 o
  10   0   2        6.07        7.17      0.74 o
  12   0   2       14.49       12.80      1.78 o
  14   0   2      130.93      150.65      5.40 o
 -14   1   2      172.88      176.03      3.30 o
 -13   1   2      648.85      654.40      8.43 o
 -12   1   2        0.19        1.20      0.56 o
 -11   1   2       37.79       43.68      1.68 o
 -10   1   2       78.49       80.74      1.77 o
  -9   1   2        6.07        7.74      0.57 o
  -8   1   2       36.22       32.96      0.71 o
  -7   1   2     1088.32     1093.94     10.44 o
  -6   1   2     2077.25     2150.04     31.13 o
  -5   1   2     1909.21     2010.48     30.94 o
  -4   1   2       94.52       73.26      1.02 o
  -3   1   2        5.62        7.66      0.72 o
  -2   1   2     2073.32     2171.69     24.37 o
  -1   1   2    10216.85     9915.57    109.36 o
   0   1   2        2.51        0.00      0.12 o
   1   1   2      344.10      342.80      2.56 o
   2   1   2     4805.85     5241.40     54.39 o
   3   1   2     1857.68     1915.40     19.66 o
   4   1   2       59.27       38.03      0.73 o
   5   1   2     5435.13     5470.12     50.99 o
   6   1   2     3327.88     3417.40     45.20 o
   7   1   2      254.15      225.77      2.31 o
   8   1   2      164.82      160.00      1.62 o
   9   1   2      698.93      694.63      6.46 o
  10   1   2       51.51       44.54      1.16 o
  11   1   2      599.67      579.86      6.96 o
  12   1   2      107.93      104.64      2.04 o
  13   1   2       97.35       99.60      1.77 o
  14   1   2      246.80      249.57      3.88 o
 -14   2   2      108.22      112.08      2.53 o
 -13   2   2       22.83       29.78      1.25 o
 -12   2   2       40.88       36.39      1.51 o
 -11   2   2      187.39      179.88      2.70 o
 -10   2   2       12.98        9.08      0.62 o
  -9   2   2       57.38       60.47      1.08 o
  -8   2   2        5.15        5.25      0.37 o
  -7   2   2       27.58       27.12      0.51 o
  -6   2   2     1418.09     1312.98     11.33 o
  -5   2   2      439.21      447.64      4.02 o
  -4   2   2      911.87      805.13      7.24 o
  -3   2   2       11.64       13.69      0.81 o
  -2   2   2     4877.02     4734.53     65.78 o
  -1   2   2     2776.92     2833.86     24.84 o
   0   2   2      375.69      384.77      3.51 o
   1   2   2    16108.65    17916.63    176.68 o
   2   2   2     2919.60     3222.29     26.24 o
   3   2   2      712.55      787.39      7.36 o
   4   2   2        5.14        2.66      0.16 o
   5   2   2      205.95      189.47      1.89 o
   6   2   2     1221.45     1184.35     10.15 o
   7   2   2      904.39      939.85      8.37 o
   8   2   2      774.47      744.47      6.74 o
   9   2   2        3.48        4.06      0.35 o
  10   2   2     1742.62     1745.97     17.96 o
  11   2   2       27.50       29.21      0.93 o
  12   2   2      697.76      653.10      7.72 o
  13   2   2        2.17        3.37      0.93 o
  14   2   2       47.49       45.67      1.56 o
 -13   3   2      197.99      187.51      3.19 o
 -12   3   2        3.29        3.92      0.55 o
 -11   3   2     1314.89     1313.25     16.12 o
 -10   3   2        1.10        1.45      0.45 o
  -9   3   2     1173.16     1162.01     11.37 o
  -8   3   2     1481.69     1481.57     13.84 o
  -7   3   2      251.78      225.88      2.34 o
  -6   3   2      129.19      110.95      1.42 o
  -5   3   2       61.93       28.55      0.44 o
  -4   3   2      647.21      722.74      6.18 o
  -3   3   2      131.10      162.48      1.83 o
  -2   3   2      879.74      901.93      8.90 o
  -1   3   2      598.34      523.47      4.95 o
   0   3   2     7896.28     8080.44     70.63 o
   1   3   2    10877.56    11675.75     94.75 o
   2   3   2     2336.25     2473.05     22.72 o
   3   3   2      970.94      869.08      7.45 o
   4   3   2      189.23      190.46      2.11 o
   5   3   2     1706.89     1763.74     15.57 o
   6   3   2       26.04       23.16      0.66 o
   7   3   2     2782.89     2889.40     25.24 o
   8   3   2      170.36      169.15      1.78 o
   9   3   2      128.88      119.14      1.61 o
  10   3   2        1.60        0.45      0.49 o
  11   3   2       71.41       60.47      1.40 o
  12   3   2       75.34       71.11      1.41 o
  13   3   2      157.68      165.28      2.65 o
 -13   4   2       52.27       63.40      2.71 o
 -12   4   2      950.86      917.75     12.52 o
 -11   4   2        0.06        0.78      0.48 o
 -10   4   2     1073.36     1005.55     12.36 o
  -9   4   2      168.05      133.42      1.89 o
  -8   4   2     1458.20     1408.20     13.73 o
  -7   4   2        1.15        0.78      0.35 o
  -6   4   2     2705.18     2909.23     26.22 o
  -5   4   2      539.85      524.88      4.79 o
  -4   4   2     2288.02     2479.40     21.84 o
  -3   4   2       31.52       25.05      0.73 o
  -2   4   2      357.37      342.17      3.39 o
  -1   4   2      391.35      357.10      3.67 o
   0   4   2     3848.30     4001.67     36.97 o
   1   4   2      386.84      474.92      4.32 o
   2   4   2     4146.61     4199.29     40.58 o
   3   4   2     1268.89     1345.04     11.66 o
   4   4   2     1927.78     1898.75     16.37 o
   5   4   2     1349.36     1393.16     13.46 o
   6   4   2     1829.30     1729.33     14.14 o
   7   4   2      721.97      725.36      6.93 o
   8   4   2       35.63       34.68      1.02 o
   9   4   2      129.82      118.53      1.62 o
  10   4   2       88.62       88.98      1.55 o
  11   4   2      166.46      157.69      2.39 o
  12   4   2       90.14      108.47      2.18 o
  13   4   2        0.50        1.64      0.63 o
 -12   5   2       92.35      115.92      3.32 o
 -11   5   2        2.83        5.59      0.79 o
 -10   5   2      288.55      232.98      3.73 o
  -9   5   2        3.48        4.84      0.60 o
  -8   5   2       78.17       67.44      1.56 o
  -7   5   2     1442.89     1476.79     14.66 o
  -6   5   2       50.90       50.25      0.83 o
  -5   5   2     2268.83     2297.68     20.90 o
  -4   5   2       39.22       37.35      0.75 o
  -3   5   2     4311.24     4513.54     42.54 o
  -2   5   2      325.24      328.36      3.24 o
  -1   5   2     1568.29     1537.01     14.09 o
   0   5   2     2483.84     2796.74     26.02 o
   1   5   2      935.07      863.25      7.74 o
   2   5   2        6.05        4.93      0.33 o
   3   5   2       96.18       81.49      1.03 o
   4   5   2      141.46      128.84      1.49 o
   5   5   2      543.63      543.78      4.82 o
   6   5   2      291.11      272.85      2.91 o
   7   5   2      105.88      111.65      1.49 o
   8   5   2       21.35       19.52      0.73 o
   9   5   2       65.19       71.45      1.29 o
  10   5   2       10.21       10.81      0.68 o
  11   5   2      700.50      709.08      8.89 o
  12   5   2        0.46        2.59      0.67 o
 -11   6   2       24.90       34.82      1.22 o
 -10   6   2      206.11      211.48      3.21 o
  -9   6   2       13.57       11.32      1.27 o
  -8   6   2      181.80      199.50      2.84 o
  -7   6   2      175.04      181.28      2.80 o
  -6   6   2      229.79      225.10      3.18 o
  -5   6   2      160.94      165.16      2.36 o
  -4   6   2     4095.58     4210.51     43.38 o
  -3   6   2        0.17        0.52      0.24 o
  -2   6   2      671.13      644.30      6.91 o
  -1   6   2       15.67       13.13      0.41 o
   0   6   2      605.94      558.71      5.53 o
   1   6   2     1555.51     1731.95     18.24 o
   2   6   2      688.34      694.54      7.55 o
   3   6   2       19.67       17.77      0.61 o
   4   6   2      198.39      181.40      2.21 o
   5   6   2     1539.64     1557.44     14.03 o
   6   6   2      211.70      197.08      2.56 o
   7   6   2       69.11       71.16      1.09 o
   8   6   2      415.42      421.77      5.25 o
   9   6   2       60.30       50.59      1.17 o
  10   6   2      182.60      184.93      2.97 o
  11   6   2       32.59       33.34      1.21 o
 -11   7   2      203.25      206.85      3.96 o
 -10   7   2       10.39       11.31      0.97 o
  -9   7   2      442.90      473.07      6.23 o
  -8   7   2      201.84      188.61      2.94 o
  -7   7   2      452.71      486.25      7.30 o
  -6   7   2       33.54       33.24      1.36 o
  -5   7   2      164.21      168.90      2.60 o
  -4   7   2       40.03       36.89      1.12 o
  -3   7   2       33.85       32.14      1.07 o
  -2   7   2        0.09        2.15      0.90 o
  -1   7   2     1161.06     1188.19     15.32 o
   0   7   2       30.28       27.35      1.05 o
   1   7   2      444.13      438.94      5.56 o
   2   7   2       73.39       66.44      1.43 o
   3   7   2      715.86      716.59     10.02 o
   4   7   2       67.38       66.66      1.54 o
   5   7   2     1750.73     1787.33     21.95 o
   6   7   2      278.14      271.45      4.54 o
   7   7   2      712.92      694.38      8.23 o
   8   7   2       38.64       35.12      1.52 o
   9   7   2        2.09        1.85      0.68 o
  10   7   2      133.81      139.13      2.56 o
  -9   8   2      109.33      107.77      2.31 o
  -8   8   2      354.33      351.89      5.79 o
  -7   8   2       26.44       24.36      1.05 o
  -6   8   2      578.02      577.64      9.47 o
  -5   8   2        0.06        0.40      0.78 o
  -4   8   2     1975.85     2075.10     32.10 o
  -3   8   2       87.82       76.25      5.46 o
  -2   8   2      712.50      716.67     11.60 o
  -1   8   2      120.94      120.62      2.48 o
   0   8   2      177.75      177.73      2.85 o
   1   8   2      405.43      373.09      5.40 o
   2   8   2      265.99      270.36      4.32 o
   3   8   2      265.52      255.31      4.61 o
   4   8   2      666.38      665.03      9.32 o
   5   8   2      257.59      273.56      4.32 o
   6   8   2       45.40       45.22      2.15 o
   7   8   2      119.20      113.59      2.74 o
   8   8   2      352.77      367.48      6.65 o
   9   8   2       33.24       33.21      1.76 o
  -8   9   2        3.49        5.50      0.90 o
  -7   9   2      137.38      136.65      3.46 o
  -6   9   2       14.38       11.91      1.57 o
  -5   9   2      201.38      211.28      6.98 o
  -4   9   2       16.30       16.79      1.11 o
  -3   9   2      419.76      418.86      7.14 o
  -2   9   2       68.40       67.15      1.99 o
  -1   9   2      215.29      206.74      4.32 o
   0   9   2      106.49       98.00      2.04 o
   1   9   2      252.58      240.55      3.79 o
   2   9   2       51.00       45.11      1.85 o
   3   9   2      622.80      611.67      8.35 o
   4   9   2      179.54      191.23      3.38 o
   5   9   2       49.57       55.70      1.75 o
   6   9   2        8.04        6.33      0.96 o
   7   9   2      223.82      237.08      5.13 o
   8   9   2       12.28       10.92      1.14 o
  -5  10   2        1.25        0.69      0.83 o
  -4  10   2      183.46      198.74      4.59 o
  -3  10   2       55.10       55.35      1.66 o
  -2  10   2      151.12      139.06      3.71 o
  -1  10   2        0.01        0.34      0.78 o
   0  10   2      229.15      229.72      4.59 o
   1  10   2      185.77      175.37      3.61 o
   2  10   2       91.67      106.12      2.14 o
   3  10   2      133.77      137.64      2.79 o
   4  10   2      150.51      146.56      2.92 o
   5  10   2       33.48       41.75      1.40 o
 -13   0   3      495.42      524.40     21.16 o
 -11   0   3      630.85      616.40     13.46 o
  -9   0   3     2375.35     2403.10     34.09 o
  -7   0   3      545.50      546.89      7.82 o
  -5   0   3        4.68        3.92      0.36 o
  -3   0   3     1998.07     1969.41     79.29 o
  -1   0   3     9934.13     8374.79    160.38 o
   1   0   3    14190.29    12858.76    698.73 o
   3   0   3     3312.19     3175.34     90.23 o
   5   0   3      764.49      924.08     11.30 o
   7   0   3      681.33      701.51      9.83 o
   9   0   3     1235.21     1151.30     14.85 o
  11   0   3      953.36      950.75     14.91 o
  13   0   3      118.54      113.69      3.23 o
 -14   1   3       98.56       97.50      3.28 o
 -13   1   3       44.62       36.81      1.30 o
 -12   1   3      847.44      875.93     11.13 o
 -11   1   3      417.76      405.33      5.19 o
 -10   1   3      195.95      197.59      2.38 o
  -9   1   3      706.64      674.54      7.25 o
  -8   1   3      237.61      243.09      2.63 o
  -7   1   3     1167.82     1219.87     11.37 o
  -6   1   3     2930.84     2962.44     61.62 o
  -5   1   3      373.14      342.54      3.59 o
  -4   1   3      683.71      728.64      6.84 o
  -3   1   3       80.29       58.20      0.90 o
  -2   1   3       10.48        9.26      0.39 o
  -1   1   3     1843.93     1926.95     18.11 o
   0   1   3    12365.06    12771.81    177.32 o
   1   1   3      964.13     1060.50      8.78 o
   2   1   3     6578.61     7154.83     60.93 o
   3   1   3      922.51      989.06      8.51 o
   4   1   3      568.11      534.97      4.67 o
   5   1   3       44.48       54.77      0.64 o
   6   1   3     1809.96     1796.05     15.34 o
   7   1   3     1244.61     1301.64     11.45 o
   8   1   3     1221.57     1234.10     11.02 o
   9   1   3       78.47       81.03      1.06 o
  10   1   3      150.22      148.52      1.88 o
  11   1   3       36.09       31.96      0.87 o
  12   1   3      188.81      178.06      2.78 o
  13   1   3       91.42       86.20      2.34 o
  14   1   3       92.09       93.30      2.88 o
 -13   2   3       65.72       63.98      2.27 o
 -12   2   3       18.11       15.64      1.31 o
 -11   2   3      877.80      882.51     10.92 o
 -10   2   3      140.26      136.67      1.76 o
  -9   2   3     1553.87     1461.27     13.89 o
  -8   2   3       44.42       39.57      0.65 o
  -7   2   3     2232.53     2216.69     23.59 o
  -6   2   3        3.19        0.90      0.19 o
  -5   2   3     2822.44     2919.40     32.30 o
  -4   2   3     2964.07     3377.42     38.03 o
  -3   2   3       86.83      108.71      1.16 o
  -2   2   3      324.33      357.02      4.23 o
  -1   2   3       28.09       36.23      0.67 o
   0   2   3      337.48      353.03      3.03 o
   1   2   3      422.79      434.58      3.73 o
   2   2   3     3508.63     3715.17     31.67 o
   3   2   3     3574.52     3545.60     29.59 o
   4   2   3       32.26       32.28      0.80 o
   5   2   3     4293.25     4352.97     36.52 o
   6   2   3      813.48      816.81      7.18 o
   7   2   3     2120.21     2105.53     18.26 o
   8   2   3        4.72        5.44      0.34 o
   9   2   3      772.88      753.31      6.99 o
  10   2   3       23.57       25.48      0.85 o
  11   2   3     1058.96     1020.28     11.91 o
  12   2   3       80.65       93.14      1.75 o
  13   2   3      258.41      251.38      4.45 o
 -13   3   3       89.19       90.32      2.48 o
 -12   3   3      351.91      335.23      5.68 o
 -11   3   3      309.55      300.94      4.72 o
 -10   3   3       57.73       46.64      0.98 o
  -9   3   3       12.70       14.76      0.58 o
  -8   3   3       78.66       74.74      1.04 o
  -7   3   3       51.37       55.10      0.78 o
  -6   3   3      262.11      247.05      2.43 o
  -5   3   3     2233.94     2470.99     21.39 o
  -4   3   3      494.33      428.07      3.82 o
  -3   3   3        2.37        2.77      0.23 o
  -2   3   3     3051.21     3144.34     30.93 o
  -1   3   3        1.06        1.09      0.19 o
   0   3   3     3321.54     3239.46     33.75 o
   1   3   3      360.35      364.66      3.28 o
   2   3   3       79.73       62.86      0.74 o
   3   3   3        0.14        0.04      0.11 o
   4   3   3     1174.74     1243.16     11.37 o
   5   3   3       13.94       10.90      0.33 o
   6   3   3      923.51      981.22      8.95 o
   7   3   3       18.32       21.13      0.64 o
   8   3   3        2.56        2.96      0.38 o
   9   3   3      456.99      443.09      4.61 o
  10   3   3      227.32      222.15      2.66 o
  11   3   3        0.01        0.17      0.42 o
  12   3   3      150.70      162.56      2.85 o
  13   3   3       11.32       13.26      0.90 o
 -13   4   3       97.63      102.90      2.27 o
 -12   4   3       11.30        9.18      0.84 o
 -11   4   3      277.52      253.19      4.60 o
 -10   4   3       84.80       88.54      1.64 o
  -9   4   3      180.60      157.12      2.26 o
  -8   4   3      164.73      156.86      2.06 o
  -7   4   3      471.92      469.23      5.08 o
  -6   4   3      266.39      263.17      2.69 o
  -5   4   3      797.45      784.66      6.98 o
  -4   4   3      247.09      229.64      1.98 o
  -3   4   3      976.28      927.00      8.15 o
  -2   4   3      178.53      176.97      1.96 o
  -1   4   3     4434.52     4384.08     38.08 o
   0   4   3      308.35      305.48      2.81 o
   1   4   3     2419.14     2445.17     21.68 o
   2   4   3     5870.95     6269.60     54.89 o
   3   4   3      866.91      925.47      8.59 o
   4   4   3      624.63      632.18      5.96 o
   5   4   3      133.79      128.72      1.33 o
   6   4   3      309.33      319.07      3.13 o
   7   4   3       13.04       15.08      0.59 o
   8   4   3        0.95        0.62      0.36 o
   9   4   3       60.76       64.81      1.60 o
  10   4   3       46.29       42.12      1.08 o
  11   4   3      327.26      332.55      4.59 o
  12   4   3        1.36        1.59      0.67 o
  13   4   3       33.42       31.30      1.56 o
 -12   5   3      187.21      174.84      3.20 o
 -11   5   3      145.07      139.46      2.49 o
 -10   5   3      283.37      297.12      4.39 o
  -9   5   3       67.88       53.75      1.24 o
  -8   5   3      580.67      603.90      7.09 o
  -7   5   3      551.62      529.19      6.54 o
  -6   5   3     2047.73     2070.02     23.86 o
  -5   5   3       32.27       33.42      0.68 o
  -4   5   3     1343.69     1338.51     12.73 o
  -3   5   3        5.41        7.19      0.46 o
  -2   5   3      304.00      286.21      3.00 o
  -1   5   3       71.92       73.52      1.00 o
   0   5   3     3815.11     4138.61     45.61 o
   1   5   3      187.31      185.71      2.10 o
   2   5   3     2684.97     2910.56     25.56 o
   3   5   3        0.57        2.80      0.33 o
   4   5   3      535.07      532.71      5.33 o
   5   5   3       58.55       57.40      1.24 o
   6   5   3     1016.86     1011.41      9.32 o
   7   5   3       43.92       35.89      0.72 o
   8   5   3      165.78      158.71      2.04 o
   9   5   3       90.99       82.87      1.34 o
  10   5   3       74.30       68.72      1.55 o
  11   5   3        5.59        5.72      0.70 o
  12   5   3       13.95       12.18      0.95 o
 -11   6   3       72.53       73.87      1.78 o
 -10   6   3       11.72       17.11      0.89 o
  -9   6   3      495.36      504.67      6.69 o
  -8   6   3       84.84       86.72      1.76 o
  -7   6   3      767.13      747.60      9.94 o
  -6   6   3        1.47        2.14      0.54 o
  -5   6   3      413.81      434.98      6.18 o
  -4   6   3       91.87       91.62      1.76 o
  -3   6   3     2789.04     2949.75     29.84 o
  -2   6   3      132.79      113.55      1.43 o
  -1   6   3      283.60      292.57      3.17 o
   0   6   3        5.09        2.89      0.34 o
   1   6   3      590.08      541.84      5.26 o
   2   6   3       35.21       39.89      0.89 o
   3   6   3     2123.09     2194.81     23.49 o
   4   6   3      885.70      852.56      8.87 o
   5   6   3     1893.01     1915.55     19.37 o
   6   6   3      559.04      575.87      6.98 o
   7   6   3      218.05      207.10      2.20 o
   8   6   3       78.67       79.86      1.46 o
   9   6   3      533.02      527.73      6.66 o
  10   6   3      127.58      126.26      2.01 o
  11   6   3      164.04      154.95      2.87 o
 -10   7   3      237.94      269.21      4.38 o
  -9   7   3       63.90       53.93      1.54 o
  -8   7   3        1.55        2.32      0.59 o
  -7   7   3       10.42        8.77      0.88 o
  -6   7   3       64.53       58.06      1.67 o
  -5   7   3      413.73      388.20      6.54 o
  -4   7   3      194.82      189.91      3.51 o
  -3   7   3      136.37      130.98      2.64 o
  -2   7   3     1075.27     1082.63     13.90 o
  -1   7   3      742.06      723.44     10.27 o
   0   7   3     1031.44     1037.75     14.36 o
   1   7   3       23.76       22.37      0.79 o
   2   7   3      612.11      609.84      8.34 o
   3   7   3        0.00        0.68      0.42 o
   4   7   3      463.71      428.01      8.09 o
   5   7   3      475.11      449.84      6.51 o
   6   7   3      552.83      542.48      7.81 o
   7   7   3        0.97        1.42      0.49 o
   8   7   3      306.05      322.15      4.30 o
   9   7   3        2.30        2.88      0.77 o
  10   7   3       58.53       77.06      1.87 o
  -9   8   3       51.61       44.14      2.37 o
  -8   8   3       51.77       67.05      2.33 o
  -7   8   3      143.04      154.23      3.24 o
  -6   8   3       34.27       42.92      3.91 o
  -5   8   3      557.04      581.43     11.81 o
  -4   8   3        3.58        2.90      0.89 o
  -3   8   3     1309.12     1330.73     21.15 o
  -2   8   3       20.14       19.68      0.98 o
  -1   8   3      219.72      213.97      3.96 o
   0   8   3        7.19        5.74      0.60 o
   1   8   3      818.94      812.43     11.50 o
   2   8   3       39.23       40.41      1.47 o
   3   8   3      389.20      375.93      6.74 o
   4   8   3        2.22        1.65      0.69 o
   5   8   3       87.44       73.62      1.43 o
   6   8   3       41.73       35.86      1.03 o
   7   8   3        5.26        5.94      0.57 o
   8   8   3       25.54       37.47      2.79 o
   9   8   3      202.63      209.43      5.60 o
  -7   9   3        0.79        0.37      0.84 o
  -6   9   3      341.77      379.87      7.63 o
  -5   9   3       20.95       22.80      1.27 o
  -4   9   3      283.58      297.05      8.25 o
  -3   9   3        4.52        5.15      1.25 o
  -2   9   3      677.80      683.46     12.47 o
  -1   9   3        0.00        0.23      0.60 o
   0   9   3       37.49       40.59      2.04 o
   1   9   3       99.70       85.57      3.11 o
   2   9   3      366.21      370.54      6.25 o
   3   9   3       20.03       24.21      1.14 o
   4   9   3      503.48      504.60      7.21 o
   5   9   3       98.58      100.46      1.79 o
   6   9   3       19.13       19.71      1.13 o
   7   9   3        0.14        1.29      0.87 o
  -5  10   3       86.26       86.33      2.94 o
  -4  10   3       16.71       12.93      1.60 o
  -3  10   3      147.12      146.31      4.30 o
  -2  10   3       22.28       24.15      1.20 o
  -1  10   3      166.79      175.21      4.70 o
   0  10   3       16.88       13.60      0.93 o
   1  10   3      180.54      197.02      3.97 o
   2  10   3      153.02      143.08      2.94 o
   3  10   3      128.12      125.34      2.61 o
   4  10   3        0.65        1.11      0.61 o
   5  10   3       99.04       98.46      2.29 o
 -14   0   4       18.04       32.20      2.39 o
 -12   0   4      381.09      374.50      8.37 o
 -10   0   4     3969.24     4082.31     57.53 o
  -8   0   4     7162.91     7241.51    250.79 o
  -6   0   4     5941.48     5755.14    173.69 o
  -4   0   4     3033.42     3158.84     89.59 o
  -2   0   4     1057.20     1014.96     17.70 o
   0   0   4     3895.03     3882.52    118.67 o
   2   0   4    12781.15    12383.97    556.81 o
   4   0   4     1486.36     1360.48     23.52 o
   6   0   4     3588.80     3634.64     48.53 o
   8   0   4     1672.10     1705.13     21.73 o
  10   0   4      386.57      381.75      6.04 o
  12   0   4      363.85      354.28      8.60 o
 -13   1   4      199.43      197.68      2.68 o
 -12   1   4      134.13      123.53      2.05 o
 -11   1   4     1013.04     1002.38     13.21 o
 -10   1   4      652.88      646.06      7.00 o
  -9   1   4       12.78       17.17      0.80 o
  -8   1   4     1434.61     1374.37     13.28 o
  -7   1   4     1069.37     1069.30     11.49 o
  -6   1   4      257.56      232.83      2.56 o
  -5   1   4     3520.25     3493.48     67.16 o
  -4   1   4     4116.93     4229.15     78.89 o
  -3   1   4      922.16      932.71      9.58 o
  -2   1   4      205.58      195.55      2.38 o
  -1   1   4     1209.29     1271.95     13.78 o
   0   1   4     6233.51     6496.56     54.74 o
   1   1   4     6179.92     6566.36     66.27 o
   2   1   4     3073.10     3129.17     32.09 o
   3   1   4      215.36      195.44      1.67 o
   4   1   4      953.63      974.68      8.52 o
   5   1   4       60.59       76.97      0.78 o
   6   1   4     1100.07     1192.24     10.13 o
   7   1   4      575.72      534.83      5.17 o
   8   1   4      125.27      120.35      1.26 o
   9   1   4        3.50        4.46      0.36 o
  10   1   4      152.63      146.97      2.23 o
  11   1   4      125.09      122.41      2.09 o
  12   1   4       74.07       73.31      1.95 o
  13   1   4      225.91      230.21      5.45 o
 -13   2   4        0.12        0.00      1.40 o
 -12   2   4      471.30      487.53      7.47 o
 -11   2   4        6.37        3.95      0.74 o
 -10   2   4       22.68       25.22      0.94 o
  -9   2   4      117.43      111.28      1.76 o
  -8   2   4       77.58       67.36      1.01 o
  -7   2   4      122.17      119.79      1.60 o
  -6   2   4       94.73       87.30      1.15 o
  -5   2   4      907.76     1055.23     10.16 o
  -4   2   4       62.90       92.10      1.13 o
  -3   2   4     8164.37     8157.92    125.53 o
  -2   2   4      454.29      416.19      4.06 o
  -1   2   4        2.09        1.24      0.28 o
   0   2   4     5732.70     5703.51     46.66 o
   1   2   4        0.74        1.34      0.27 o
   2   2   4      565.19      474.00      4.37 o
   3   2   4     1730.30     1913.96     16.09 o
   4   2   4     1262.97     1284.95     11.28 o
   5   2   4      192.55      208.61      2.11 o
   6   2   4      129.37      135.78      1.44 o
   7   2   4       34.70       46.07      0.78 o
   8   2   4       15.45       18.20      0.73 o
   9   2   4       14.64       15.79      0.65 o
  10   2   4     1002.06      979.78     10.66 o
  11   2   4       54.19       55.46      1.31 o
  12   2   4     1138.84     1095.33     17.89 o
  13   2   4       12.96       14.75      1.32 o
 -13   3   4       40.05       33.81      2.05 o
 -12   3   4       25.58       20.40      1.17 o
 -11   3   4      146.68      146.96      2.44 o
 -10   3   4      505.48      498.88      6.11 o
  -9   3   4      431.75      458.37      5.06 o
  -8   3   4      136.45      129.27      1.75 o
  -7   3   4     1483.17     1420.67     13.82 o
  -6   3   4      624.51      652.20      6.54 o
  -5   3   4      557.72      515.58      4.79 o
  -4   3   4      101.49       72.82      0.94 o
  -3   3   4      514.74      500.05      5.01 o
  -2   3   4      894.66      874.43      7.88 o
  -1   3   4     3251.37     3315.64     29.94 o
   0   3   4      287.61      327.55      2.72 o
   1   3   4     2616.81     2817.93     29.79 o
   2   3   4     2228.12     2518.10     23.29 o
   3   3   4     1828.84     1950.73     16.67 o
   4   3   4      857.26      874.51      7.54 o
   5   3   4     3796.96     3847.27     32.70 o
   6   3   4       32.98       27.75      0.63 o
   7   3   4     1381.65     1429.62     13.19 o
   8   3   4      268.74      252.81      2.78 o
   9   3   4     1234.91     1245.86     11.63 o
  10   3   4       29.30       28.14      0.92 o
  11   3   4      149.32      139.61      2.42 o
  12   3   4      123.64      115.38      2.07 o
  13   3   4        5.00        6.02      0.97 o
 -13   4   4       19.48       20.87      1.38 o
 -12   4   4      331.57      320.78      4.60 o
 -11   4   4       52.47       42.41      1.68 o
 -10   4   4      619.58      580.91      6.67 o
  -9   4   4        5.67       11.41      0.52 o
  -8   4   4     1779.48     1643.80     17.83 o
  -7   4   4      277.92      271.60      3.44 o
  -6   4   4     2127.72     2184.45     21.73 o
  -5   4   4      379.60      404.65      4.02 o
  -4   4   4     1728.42     1823.86     18.00 o
  -3   4   4       10.89       13.65      0.38 o
  -2   4   4     1039.40     1038.85      9.37 o
  -1   4   4       73.19       66.11      0.83 o
   0   4   4      602.65      583.05      5.27 o
   1   4   4      346.27      375.32      3.37 o
   2   4   4       27.61       14.67      0.43 o
   3   4   4      457.05      480.29      4.62 o
   4   4   4     3419.68     3585.41     30.69 o
   5   4   4       13.94       11.45      0.40 o
   6   4   4     3892.43     4119.22     34.01 o
   7   4   4     1731.04     1729.53     16.49 o
   8   4   4      595.26      571.37      6.32 o
   9   4   4       88.27       81.86      1.26 o
  10   4   4      479.20      451.06      5.44 o
  11   4   4       16.16       16.47      0.85 o
  12   4   4       71.50       67.47      1.86 o
 -12   5   4       15.71       11.76      1.50 o
 -11   5   4       56.15       63.02      1.93 o
 -10   5   4       59.05       46.96      1.51 o
  -9   5   4       18.27       27.88      1.02 o
  -8   5   4       72.24       76.67      1.38 o
  -7   5   4       32.54       33.46      1.39 o
  -6   5   4      245.14      236.28      3.36 o
  -5   5   4     1124.51     1101.15     13.38 o
  -4   5   4      483.00      453.09      5.04 o
  -3   5   4     1666.94     1724.99     16.21 o
  -2   5   4      637.12      654.91      5.85 o
  -1   5   4     3333.73     3470.49     31.75 o
   0   5   4       18.46       21.04      0.72 o
   1   5   4     2541.12     2574.20     22.87 o
   2   5   4       68.52       71.11      1.11 o
   3   5   4      653.45      643.92      5.96 o
   4   5   4      674.86      680.44      6.15 o
   5   5   4      261.68      244.18      2.37 o
   6   5   4       53.40       50.31      0.86 o
   7   5   4      241.17      247.72      2.47 o
   8   5   4      117.59      111.54      1.44 o
   9   5   4       22.34       24.24      0.85 o
  10   5   4       63.23       67.74      1.69 o
  11   5   4      146.03      164.21      2.60 o
  12   5   4      155.36      157.87      2.59 o
 -11   6   4       86.74       79.47      1.93 o
 -10   6   4       14.65       17.17      0.81 o
  -9   6   4       65.38       67.28      2.11 o
  -8   6   4      137.30      144.86      2.70 o
  -7   6   4        0.04        0.40      0.57 o
  -6   6   4       21.73       21.99      0.90 o
  -5   6   4      303.80      304.66      4.41 o
  -4   6   4        4.42        3.66      0.59 o
  -3   6   4     1105.88     1078.76     11.09 o
  -2   6   4     1123.44     1092.48     12.03 o
  -1   6   4      166.81      157.04      2.28 o
   0   6   4     1244.58     1210.83     12.32 o
   1   6   4      236.95      218.98      2.41 o
   2   6   4     1159.10     1086.68     10.99 o
   3   6   4       53.42       57.12      0.92 o
   4   6   4      295.94      283.30      4.67 o
   5   6   4       42.71       34.89      0.94 o
   6   6   4      103.63      108.87      1.47 o
   7   6   4       76.01       67.20      1.15 o
   8   6   4       70.19       74.99      1.51 o
   9   6   4      241.77      260.30      3.60 o
  10   6   4      138.12      140.02      2.82 o
  11   6   4       33.75       40.77      1.45 o
 -10   7   4        9.84       12.45      1.28 o
  -9   7   4      539.36      531.39      7.50 o
  -8   7   4       24.75       20.16      1.00 o
  -7   7   4       38.14       42.50      1.48 o
  -6   7   4        0.06        1.21      0.65 o
  -5   7   4     1210.30     1260.55     16.75 o
  -4   7   4      389.49      376.62      6.19 o
  -3   7   4      743.25      744.91     10.79 o
  -2   7   4       38.15       40.08      1.99 o
  -1   7   4        7.82        7.34      0.57 o
   0   7   4       29.39       35.24      1.01 o
   1   7   4      385.31      404.97      6.27 o
   2   7   4       75.13       75.44      1.53 o
   3   7   4      825.17      857.60     10.26 o
   4   7   4      139.60      135.34      2.29 o
   5   7   4      333.81      348.04      4.67 o
   6   7   4       49.64       40.61      0.98 o
   7   7   4      802.12      831.87     10.35 o
   8   7   4       11.24       11.23      0.72 o
   9   7   4      282.35      276.80      4.80 o
  10   7   4       17.14       16.64      0.89 o
  -9   8   4      124.84      145.89      3.25 o
  -8   8   4       95.95       95.32      2.46 o
  -7   8   4       30.91       27.12      1.15 o
  -6   8   4      343.50      349.76      5.73 o
  -5   8   4      241.17      223.39      4.75 o
  -4   8   4       60.93       58.07      3.02 o
  -3   8   4       46.34       38.17      2.13 o
  -2   8   4      701.69      700.53     11.29 o
  -1   8   4      100.14       92.75      1.99 o
   0   8   4      324.99      322.59      5.34 o
   1   8   4      198.72      164.25      3.26 o
   2   8   4     1133.37     1096.88     15.39 o
   3   8   4      134.44      134.09      2.83 o
   4   8   4      381.81      369.01      5.04 o
   5   8   4        1.29        2.60      0.48 o
   6   8   4      387.48      383.15      5.16 o
   7   8   4       21.73       27.48      1.05 o
   8   8   4      189.50      199.68      3.42 o
   9   8   4       27.28       25.36      1.63 o
  -7   9   4       31.22       41.74      1.74 o
  -6   9   4        6.52        8.69      1.10 o
  -5   9   4      209.12      206.65      5.34 o
  -4   9   4        1.31        1.38      1.33 o
  -3   9   4      628.64      625.62     11.10 o
  -2   9   4       72.82       70.11      3.12 o
  -1   9   4      429.82      418.45      8.44 o
   0   9   4       31.50       31.29      1.41 o
   1   9   4      213.30      207.69      4.66 o
   2   9   4        6.05        5.72      0.60 o
   3   9   4      406.31      392.69      6.24 o
   4   9   4        3.95        3.27      0.78 o
   5   9   4        1.72        2.81      0.64 o
   6   9   4       69.00       75.90      2.44 o
   7   9   4       19.20       14.97      0.86 o
  -5  10   4        4.20        4.57      1.24 o
  -4  10   4      134.99      134.18      4.71 o
  -3  10   4        2.44        3.21      0.89 o
  -2  10   4       74.57       69.69      3.41 o
  -1  10   4        6.20        7.40      0.74 o
   0  10   4        6.15        7.72      0.85 o
   1  10   4       18.69       22.98      1.26 o
   2  10   4      364.17      363.29      6.88 o
   3  10   4       15.83       16.22      1.03 o
   4  10   4       98.61      107.68      2.28 o
 -13   0   5      685.49      727.72     19.46 o
 -11   0   5     1932.91     1951.24     37.82 o
  -9   0   5       28.97       34.80      1.61 o
  -7   0   5     2397.81     2423.55     34.44 o
  -5   0   5      391.94      412.47      5.62 o
  -3   0   5      656.64      809.64     14.36 o
  -1   0   5      999.73     1067.01     20.63 o
   1   0   5     2563.67     2435.19     40.77 o
   3   0   5       36.59       63.37      1.61 o
   5   0   5     4097.03     4184.80     51.35 o
   7   0   5        4.06        4.19      0.52 o
   9   0   5      835.71      815.25     11.65 o
  11   0   5      695.85      690.50     12.81 o
  13   0   5      223.51      222.36      7.53 o
 -13   1   5       35.33       33.94      1.44 o
 -12   1   5      129.91      125.00      2.25 o
 -11   1   5        6.28        8.20      0.63 o
 -10   1   5      542.77      540.18      7.25 o
  -9   1   5      570.66      569.69      6.21 o
  -8   1   5      312.27      318.75      3.72 o
  -7   1   5      967.89      929.06      9.30 o
  -6   1   5     2972.96     2986.61     46.29 o
  -5   1   5       76.45      112.08      1.25 o
  -4   1   5     1062.69      970.65     11.14 o
  -3   1   5     1235.84     1282.99     12.98 o
  -2   1   5     2546.98     2439.23     38.16 o
  -1   1   5     3692.36     3635.69     39.06 o
   0   1   5     2142.96     2186.93     18.43 o
   1   1   5     1314.61     1380.16     16.33 o
   2   1   5     1518.46     1648.74     16.63 o
   3   1   5     1739.45     1871.28     21.95 o
   4   1   5      114.19      105.09      1.21 o
   5   1   5      186.03      160.24      3.58 o
   6   1   5      518.11      490.62      4.54 o
   7   1   5       64.69       50.46      0.87 o
   8   1   5      477.17      470.98      4.75 o
   9   1   5      220.02      226.41      2.88 o
  10   1   5      321.34      319.46      4.68 o
  11   1   5       49.54       43.47      1.93 o
  12   1   5      185.38      187.91      3.10 o
  13   1   5        3.23        3.38      1.26 o
 -13   2   5       24.77       24.03      1.48 o
 -12   2   5       51.84       52.23      1.89 o
 -11   2   5       66.01       67.98      1.62 o
 -10   2   5      800.91      775.63      8.81 o
  -9   2   5      255.98      274.33      3.24 o
  -8   2   5      299.41      284.37      3.20 o
  -7   2   5     2528.91     2523.48     26.02 o
  -6   2   5       79.60       91.16      1.13 o
  -5   2   5     3322.53     3331.89     35.76 o
  -4   2   5      314.79      328.30      3.51 o
  -3   2   5     4702.74     4604.05     42.47 o
  -2   2   5     2368.14     2537.36     24.37 o
  -1   2   5     2775.14     2881.10     27.48 o
   0   2   5       11.47        7.52      0.62 o
   1   2   5     1525.38     1572.45     12.70 o
   2   2   5      153.71      137.67      1.28 o
   3   2   5       14.28       10.18      0.29 o
   4   2   5      881.18      998.80      8.61 o
   5   2   5      994.44      970.62      8.35 o
   6   2   5      159.97      168.60      1.79 o
   7   2   5     1624.55     1624.58     15.37 o
   8   2   5     1398.26     1395.59     13.16 o
   9   2   5     1581.76     1578.33     18.04 o
  10   2   5       37.38       39.20      1.10 o
  11   2   5      737.19      705.65      8.75 o
  12   2   5      108.17      117.36      2.52 o
  13   2   5       91.20       88.67      2.27 o
 -13   3   5        0.15        0.37      0.90 o
 -12   3   5      371.18      362.37      5.74 o
 -11   3   5      126.36      124.96      2.41 o
 -10   3   5      401.99      376.59      4.90 o
  -9   3   5      229.51      228.82      2.96 o
  -8   3   5      777.96      780.01      8.68 o
  -7   3   5      239.67      221.83      2.72 o
  -6   3   5     1589.16     1509.08     15.40 o
  -5   3   5      142.58      155.19      1.80 o
  -4   3   5      423.16      460.92      4.65 o
  -3   3   5      198.99      203.66      2.18 o
  -2   3   5     1908.30     1975.28     18.70 o
  -1   3   5       28.88       28.49      0.61 o
   0   3   5     2579.77     2678.52     22.18 o
   1   3   5      441.49      459.03      4.01 o
   2   3   5       18.73       47.38      0.61 o
   3   3   5       72.87       76.50      0.96 o
   4   3   5     1662.25     1703.32     16.29 o
   5   3   5      682.82      707.68      6.37 o
   6   3   5      807.07      787.85      7.42 o
   7   3   5       21.29       20.76      0.56 o
   8   3   5        7.62        8.26      0.42 o
   9   3   5       14.15       12.67      0.67 o
  10   3   5      125.77      122.14      2.28 o
  11   3   5        8.49        6.55      0.90 o
  12   3   5      236.65      245.47      4.20 o
  13   3   5       59.68       79.90      3.24 o
 -12   4   5       19.75       19.31      1.02 o
 -11   4   5      374.59      363.05      4.95 o
 -10   4   5       52.75       53.11      1.37 o
  -9   4   5      863.64      838.81      9.42 o
  -8   4   5      300.65      262.80      3.63 o
  -7   4   5       99.16       93.88      1.59 o
  -6   4   5      130.91      144.64      2.32 o
  -5   4   5        2.50        2.72      0.43 o
  -4   4   5       56.97       60.63      0.96 o
  -3   4   5       84.49       66.55      0.91 o
  -2   4   5      445.44      446.56      4.16 o
  -1   4   5      659.22      588.95      5.39 o
   0   4   5      311.70      342.66      3.26 o
   1   4   5      541.23      491.09      4.52 o
   2   4   5      331.58      350.65      3.21 o
   3   4   5     1433.09     1382.86     13.14 o
   4   4   5      573.76      591.66      5.81 o
   5   4   5      643.30      600.26      5.85 o
   6   4   5        2.73        3.31      0.42 o
   7   4   5        3.46        4.31      0.36 o
   8   4   5       82.42       83.86      1.25 o
   9   4   5       61.37       57.79      1.39 o
  10   4   5        7.35        8.06      0.65 o
  11   4   5        3.39        3.34      0.76 o
  12   4   5       67.56       68.84      2.95 o
 -12   5   5       14.53       14.14      1.18 o
 -11   5   5      185.27      176.30      3.13 o
 -10   5   5      112.21      109.33      1.75 o
  -9   5   5       62.08       51.05      1.32 o
  -8   5   5      417.30      406.59      4.74 o
  -7   5   5        4.72        3.51      0.71 o
  -6   5   5      205.91      198.31      2.62 o
  -5   5   5       37.93       32.22      1.19 o
  -4   5   5     2537.99     2657.22     28.84 o
  -3   5   5      367.45      368.53      4.00 o
  -2   5   5      640.23      638.70      6.23 o
  -1   5   5      640.41      633.45      5.98 o
   0   5   5      387.13      376.43      3.50 o
   1   5   5      283.85      327.87      3.23 o
   2   5   5     1203.17     1254.41     11.28 o
   3   5   5      402.58      373.91      4.09 o
   4   5   5      842.20      864.84      7.67 o
   5   5   5       16.63       12.48      0.60 o
   6   5   5       18.37       18.95      1.25 o
   7   5   5      209.72      200.76      2.15 o
   8   5   5      492.49      497.04      7.09 o
   9   5   5       18.02       19.77      0.87 o
  10   5   5      554.15      544.61      6.61 o
  11   5   5        8.11        7.29      0.86 o
  12   5   5        5.77        9.87      1.53 o
 -11   6   5       46.13       53.15      2.60 o
 -10   6   5        0.24        0.28      0.61 o
  -9   6   5       24.38       28.21      1.25 o
  -8   6   5        4.59        7.62      0.78 o
  -7   6   5      363.06      348.72      5.63 o
  -6   6   5      159.72      162.63      2.60 o
  -5   6   5      324.44      316.83      4.56 o
  -4   6   5      205.23      215.74      2.80 o
  -3   6   5       10.53       11.69      0.92 o
  -2   6   5      291.14      275.47      3.33 o
  -1   6   5     1499.89     1489.11     15.01 o
   0   6   5      248.77      228.55      2.62 o
   1   6   5      867.89      856.19      7.65 o
   2   6   5      142.02      155.63      1.93 o
   3   6   5      706.87      687.69      8.23 o
   4   6   5      399.83      388.31      4.24 o
   5   6   5     2579.68     2651.73     27.06 o
   6   6   5       86.32       93.20      1.68 o
   7   6   5     1874.28     1920.99     23.94 o
   8   6   5       25.60       33.43      1.03 o
   9   6   5      259.23      260.22      3.69 o
  10   6   5        0.86        1.91      0.68 o
  11   6   5      134.75      128.61      2.60 o
 -10   7   5      359.51      383.79      5.83 o
  -9   7   5        1.97        0.37      0.74 o
  -8   7   5      136.36      156.86      2.74 o
  -7   7   5       66.52       62.47      1.71 o
  -6   7   5       72.83       68.52      2.25 o
  -5   7   5        0.25        2.49      0.92 o
  -4   7   5      960.54      943.47     13.81 o
  -3   7   5      126.10      122.97      2.40 o
  -2   7   5      670.48      659.37     12.74 o
  -1   7   5       20.33       17.89      1.12 o
   0   7   5      204.41      193.11      3.45 o
   1   7   5        2.44        3.99      0.48 o
   2   7   5      957.29      968.89     12.06 o
   3   7   5        0.16        0.76      0.43 o
   4   7   5      564.27      535.17      7.29 o
   5   7   5       40.11       37.68      1.04 o
   6   7   5      265.45      232.33      4.95 o
   7   7   5      136.88      130.23      2.40 o
   8   7   5      376.20      379.38      5.34 o
   9   7   5       12.49       12.57      1.19 o
  10   7   5      240.21      253.39      3.46 o
  -8   8   5       66.34       73.97      2.63 o
  -7   8   5       18.88       21.18      1.12 o
  -6   8   5      166.91      175.54      3.10 o
  -5   8   5       22.46       27.77      1.77 o
  -4   8   5      577.68      613.18     12.39 o
  -3   8   5        4.08        3.24      0.77 o
  -2   8   5        1.97        1.71      0.74 o
  -1   8   5      218.84      215.71      4.16 o
   0   8   5       82.86       70.92      2.88 o
   1   8   5      714.59      658.05     10.70 o
   2   8   5      221.69      218.76      3.54 o
   3   8   5      861.62      826.75     12.36 o
   4   8   5        0.73        0.46      0.71 o
   5   8   5       79.75       86.93      1.67 o
   6   8   5      133.81      118.57      2.11 o
   7   8   5      531.85      564.14      7.37 o
   8   8   5        0.02        1.92      0.59 o
  -7   9   5        3.05        3.27      0.96 o
  -6   9   5      622.76      634.95     12.09 o
  -5   9   5        6.21        3.88      1.10 o
  -4   9   5      810.85      832.88     16.22 o
  -3   9   5        0.03        0.97      1.33 o
  -2   9   5      278.61      289.29      5.31 o
  -1   9   5       69.19       69.85      1.98 o
   0   9   5       52.66       54.55      2.05 o
   1   9   5        0.77        1.03      0.66 o
   2   9   5      176.88      192.95      4.28 o
   3   9   5        2.56        1.79      0.85 o
   4   9   5       19.52       25.62      1.22 o
   5   9   5       23.57       20.92      0.95 o
   6   9   5        7.33        9.05      0.79 o
   7   9   5        7.10        4.70      0.84 o
  -4  10   5       37.12       47.32      2.70 o
  -3  10   5      155.37      151.64      3.61 o
  -2  10   5       22.10       16.51      1.88 o
  -1  10   5       84.41       92.32      2.41 o
   0  10   5       33.40       35.75      1.78 o
   1  10   5      107.44      113.13      2.67 o
   2  10   5      100.50       94.18      2.35 o
   3  10   5      223.82      224.43      4.28 o
   4  10   5       11.37       11.19      1.04 o
 -12   0   6      523.98      508.17     11.96 o
 -10   0   6       29.43       34.30      2.30 o
  -8   0   6       44.18       52.21      1.31 o
  -6   0   6     6130.29     6267.29    166.75 o
  -4   0   6     6815.62     6771.02    146.94 o
  -2   0   6    16468.52    17316.97    873.78 o
   0   0   6     5983.58     6284.07    120.37 o
   2   0   6       53.74       42.78      1.22 o
   4   0   6     1634.07     1768.33     27.08 o
   6   0   6      280.43      242.42      3.86 o
   8   0   6       98.58       98.94      2.44 o
  10   0   6     1060.09     1100.37     19.45 o
  12   0   6      299.28      295.55      7.48 o
 -13   1   6      423.00      455.46      9.47 o
 -12   1   6      199.42      191.71      3.66 o
 -11   1   6      147.03      145.80      2.36 o
 -10   1   6       39.85       41.26      1.06 o
  -9   1   6      952.81      944.06     10.68 o
  -8   1   6     3323.03     3452.17     34.44 o
  -7   1   6     3834.67     3840.02     48.96 o
  -6   1   6      388.35      367.64      3.77 o
  -5   1   6      958.77      947.80      9.80 o
  -4   1   6      165.22      138.87      1.48 o
  -3   1   6      433.52      369.04      3.88 o
  -2   1   6      116.92      100.66      1.26 o
  -1   1   6     5938.87     5828.01    109.77 o
   0   1   6     1161.77     1221.37     12.57 o
   1   1   6       92.18       67.74      0.94 o
   2   1   6        4.96        7.52      0.52 o
   3   1   6       73.12       45.42      0.72 o
   4   1   6     1793.31     2030.56     25.48 o
   5   1   6     2331.50     2452.31     21.16 o
   6   1   6      492.25      497.63      4.98 o
   7   1   6      102.49      108.35      1.37 o
   8   1   6      260.63      270.22      4.01 o
   9   1   6        7.08        6.65      1.01 o
  10   1   6      289.87      275.09      4.25 o
  11   1   6      461.43      464.03      6.30 o
  12   1   6       95.47      102.05      3.23 o
  13   1   6       47.63       51.18      2.12 o
 -13   2   6      388.25      440.27      8.64 o
 -12   2   6      601.23      618.91     10.32 o
 -11   2   6       48.49       42.29      1.64 o
 -10   2   6       65.81       65.73      1.47 o
  -9   2   6      214.84      224.75      3.30 o
  -8   2   6       56.59       60.61      1.27 o
  -7   2   6      132.65      126.17      1.60 o
  -6   2   6      850.43      796.81      7.86 o
  -5   2   6      488.26      464.94      5.35 o
  -4   2   6       75.68       95.45      1.16 o
  -3   2   6        4.73        4.48      0.63 o
  -2   2   6       79.43       65.56      0.89 o
  -1   2   6     1422.00     1509.84     12.90 o
   0   2   6     2940.40     3064.94     27.04 o
   1   2   6      229.66      252.83      2.64 o
   2   2   6     7763.13     7823.89     66.74 o
   3   2   6      675.22      680.95      7.33 o
   4   2   6     4005.01     4113.14     39.03 o
   5   2   6      201.27      208.65      1.92 o
   6   2   6     1183.79     1195.49     10.48 o
   7   2   6       55.27       55.63      0.91 o
   8   2   6       40.08       37.05      1.64 o
   9   2   6       79.75       80.38      2.02 o
  10   2   6        7.77        6.72      1.23 o
  11   2   6        0.00        0.09      0.90 o
  12   2   6        3.62        3.36      0.89 o
  13   2   6       19.21       27.67      4.19 o
 -12   3   6        0.01        0.34      0.72 o
 -11   3   6       76.87       73.73      1.96 o
 -10   3   6      434.15      401.71      5.38 o
  -9   3   6      395.86      355.37      4.49 o
  -8   3   6      207.21      178.13      2.74 o
  -7   3   6       87.90       87.31      1.77 o
  -6   3   6     3155.94     3193.02     35.73 o
  -5   3   6     1249.47     1232.43     13.41 o
  -4   3   6       16.03       27.99      0.62 o
  -3   3   6     2068.54     2213.36     20.92 o
  -2   3   6      903.48      959.11      8.57 o
  -1   3   6     1734.59     1710.41     14.73 o
   0   3   6       15.54        7.62      0.35 o
   1   3   6      119.33      107.53      1.21 o
   2   3   6       20.47        8.33      0.41 o
   3   3   6      246.64      260.56      2.68 o
   4   3   6      148.76      147.57      2.01 o
   5   3   6      612.57      634.91      7.16 o
   6   3   6      524.21      522.31      5.14 o
   7   3   6      537.34      525.05      5.87 o
   8   3   6      302.48      312.84      3.94 o
   9   3   6     1027.16     1041.03     12.76 o
  10   3   6       49.24       49.04      1.36 o
  11   3   6      437.58      441.98      6.20 o
  12   3   6        0.34        2.63      0.92 o
 -12   4   6       48.89       46.01      1.77 o
 -11   4   6      336.73      341.98      4.69 o
 -10   4   6      109.44      113.67      2.26 o
  -9   4   6        4.75        3.96      0.57 o
  -8   4   6      164.76      176.61      2.84 o
  -7   4   6       18.06       20.08      0.98 o
  -6   4   6      406.24      371.63      4.56 o
  -5   4   6      299.93      307.90      4.31 o
  -4   4   6     1530.59     1523.37     15.79 o
  -3   4   6      224.33      233.61      2.45 o
  -2   4   6     1294.92     1269.15     11.47 o
  -1   4   6        1.55        0.33      0.17 o
   0   4   6      572.63      578.48      4.84 o
   1   4   6      207.43      211.26      2.04 o
   2   4   6      167.32      158.44      1.74 o
   3   4   6      438.83      449.50      4.73 o
   4   4   6      535.17      543.93      5.62 o
   5   4   6      201.03      202.48      2.24 o
   6   4   6      209.27      212.86      2.27 o
   7   4   6       43.91       44.26      1.07 o
   8   4   6      888.83      912.12     11.61 o
   9   4   6        1.13        1.06      0.48 o
  10   4   6      315.16      320.82      4.60 o
  11   4   6      128.39      134.36      2.37 o
  12   4   6      119.83      120.39      2.53 o
 -11   5   6      365.72      387.89      8.81 o
 -10   5   6        0.12        0.84      0.78 o
  -9   5   6      943.46      934.86     11.40 o
  -8   5   6      229.50      194.00      2.53 o
  -7   5   6      555.59      559.62      7.12 o
  -6   5   6       89.87       96.51      1.77 o
  -5   5   6       83.01       85.22      1.44 o
  -4   5   6      139.83      145.51      1.97 o
  -3   5   6        1.80        1.46      0.34 o
  -2   5   6      183.05      175.76      1.95 o
  -1   5   6       91.72       97.12      1.00 o
   0   5   6       50.99       55.56      1.05 o
   1   5   6      517.01      486.51      4.58 o
   2   5   6      163.35      156.20      1.74 o
   3   5   6      748.17      730.51      7.40 o
   4   5   6       19.83       16.47      0.54 o
   5   5   6      336.14      325.47      3.27 o
   6   5   6        0.71        0.40      0.40 o
   7   5   6       82.24       73.79      1.54 o
   8   5   6        3.17        2.85      0.64 o
   9   5   6      170.65      165.40      2.87 o
  10   5   6        0.05        0.88      0.64 o
  11   5   6       36.59       32.65      1.46 o
 -10   6   6      540.25      549.80      7.82 o
  -9   6   6       91.49       90.08      1.68 o
  -8   6   6      165.57      171.54      2.98 o
  -7   6   6       65.87       63.70      1.85 o
  -6   6   6       52.41       55.14      1.29 o
  -5   6   6        0.08        0.81      0.51 o
  -4   6   6      129.45      123.80      2.50 o
  -3   6   6        7.29       10.51      0.69 o
  -2   6   6       30.34       28.70      0.85 o
  -1   6   6       99.80       99.04      1.38 o
   0   6   6      747.84      737.33      7.88 o
   1   6   6      193.85      174.04      2.22 o
   2   6   6      776.72      784.08      9.02 o
   3   6   6      282.79      267.28      3.13 o
   4   6   6      546.71      536.62      5.61 o
   5   6   6      454.47      452.80      4.92 o
   6   6   6      595.58      580.00      7.08 o
   7   6   6       90.91       90.29      1.85 o
   8   6   6      730.08      723.88      9.75 o
   9   6   6       14.53       12.46      0.77 o
  10   6   6       73.26       72.95      1.84 o
  -9   7   6       82.81       76.48      1.86 o
  -8   7   6        2.95        3.68      0.83 o
  -7   7   6      331.16      309.26      5.08 o
  -6   7   6       31.24       30.32      0.99 o
  -5   7   6      602.24      601.07      8.73 o
  -4   7   6       41.69       50.58      1.54 o
  -3   7   6     2706.18     2814.03     38.06 o
  -2   7   6        9.65       10.36      0.74 o
  -1   7   6      223.92      213.24      3.63 o
   0   7   6      197.41      192.79      3.78 o
   1   7   6        5.06        3.82      0.74 o
   2   7   6        0.66        0.59      0.59 o
   3   7   6      472.08      440.67      5.50 o
   4   7   6       14.59       14.82      0.69 o
   5   7   6      341.90      338.54      5.02 o
   6   7   6       64.90       71.01      1.45 o
   7   7   6      151.28      175.33      3.33 o
   8   7   6        0.43        1.76      0.56 o
   9   7   6      373.94      413.98      6.19 o
  -8   8   6      205.01      228.36      5.31 o
  -7   8   6       69.76       76.38      1.93 o
  -6   8   6      151.71      160.85      2.86 o
  -5   8   6       88.58       92.78      2.32 o
  -4   8   6       60.91       65.16      2.85 o
  -3   8   6       98.03       97.12      2.83 o
  -2   8   6       16.31       15.05      0.89 o
  -1   8   6        0.02        0.32      0.68 o
   0   8   6      651.52      618.97     10.15 o
   1   8   6      454.18      430.41      7.65 o
   2   8   6      536.67      511.60      9.22 o
   3   8   6      128.20      113.41      2.15 o
   4   8   6      237.88      235.83      4.14 o
   5   8   6      157.45      164.64      2.92 o
   6   8   6      536.32      500.10      7.03 o
   7   8   6      221.22      223.80      3.61 o
   8   8   6      187.40      186.59      3.20 o
  -6   9   6        1.63        1.67      1.64 o
  -5   9   6       13.14       14.63      1.78 o
  -4   9   6       94.09       97.61      3.76 o
  -3   9   6      167.94      169.94      4.10 o
  -2   9   6        2.20        3.80      0.84 o
  -1   9   6       33.75       34.14      1.60 o
   0   9   6       14.58       15.44      0.88 o
   1   9   6      390.09      400.04      7.55 o
   2   9   6       78.02       71.72      2.75 o
   3   9   6      123.30      133.02      2.64 o
   4   9   6       13.40       13.46      1.01 o
   5   9   6        7.80       10.36      0.81 o
   6   9   6       94.82       83.23      1.91 o
  -3  10   6        7.03       10.18      1.41 o
  -2  10   6      172.73      169.47      4.73 o
  -1  10   6        3.87        5.12      1.06 o
   0  10   6        2.48        2.97      0.76 o
   1  10   6        0.00        0.12      0.89 o
   2  10   6       91.79       81.45      2.42 o
   3  10   6       25.05       25.49      1.46 o
 -13   0   7       34.73       40.92      6.02 o
 -11   0   7      177.26      196.25      7.24 o
  -9   0   7       46.21       54.35      2.18 o
  -7   0   7      199.23      194.88      3.78 o
  -5   0   7     1312.25     1364.17     24.16 o
  -3   0   7      383.25      335.57     10.85 o
  -1   0   7       15.60        5.89      0.61 o
   1   0   7      168.38      162.71      2.36 o
   3   0   7     2607.30     2463.61     37.91 o
   5   0   7     1760.94     1902.38     29.16 o
   7   0   7       30.20       26.28      2.87 o
   9   0   7      255.71      268.46      6.47 o
  11   0   7       32.11       28.88      2.59 o
  13   0   7       11.64       14.51      2.46 o
 -13   1   7        2.23        2.25      0.83 o
 -12   1   7      470.58      483.95      8.58 o
 -11   1   7      225.39      215.30      3.49 o
 -10   1   7       10.93       11.73      0.76 o
  -9   1   7      952.50      900.54     10.17 o
  -8   1   7     2189.22     2215.09     24.01 o
  -7   1   7      479.41      463.99      5.56 o
  -6   1   7      333.06      327.59      4.15 o
  -5   1   7     1639.07     1611.86     16.45 o
  -4   1   7       50.92       67.21      0.90 o
  -3   1   7      940.45     1132.25     10.78 o
  -2   1   7     3693.91     3613.97     52.33 o
  -1   1   7       35.44       35.74      0.90 o
   0   1   7     2579.55     2495.23     28.63 o
   1   1   7        0.69        1.73      0.52 o
   2   1   7      137.28      171.22      1.94 o
   3   1   7      198.84      159.35      2.25 o
   4   1   7     1411.64     1448.47     14.50 o
   5   1   7      114.35      122.75      1.59 o
   6   1   7     1081.73     1106.52     12.27 o
   7   1   7      234.24      223.84      3.40 o
   8   1   7        4.97        5.10      0.76 o
   9   1   7       36.49       39.11      1.32 o
  10   1   7      640.23      629.38      9.39 o
  11   1   7      501.81      516.10      7.41 o
  12   1   7      123.73      122.59      3.07 o
 -12   2   7        3.96        4.23      1.55 o
 -11   2   7       50.90       47.56      1.87 o
 -10   2   7      106.16      104.17      1.92 o
  -9   2   7        1.80        2.68      0.56 o
  -8   2   7       73.78       67.76      1.46 o
  -7   2   7      293.30      314.64      4.00 o
  -6   2   7        3.02        3.80      0.48 o
  -5   2   7      826.84      790.57      9.11 o
  -4   2   7        6.34        6.91      0.42 o
  -3   2   7     3013.06     3043.70     30.30 o
  -2   2   7      264.49      258.73      2.45 o
  -1   2   7    10554.21    10576.73    112.92 o
   0   2   7      386.05      397.19      3.59 o
   1   2   7     7482.52     7658.59     67.44 o
   2   2   7        0.62        0.57      0.18 o
   3   2   7     2975.69     3131.95     32.73 o
   4   2   7      137.78      146.16      1.78 o
   5   2   7       85.40       87.90      3.47 o
   6   2   7       11.02       13.42      0.50 o
   7   2   7       57.61       53.27      1.30 o
   8   2   7        1.30        0.85      0.65 o
   9   2   7      831.35      847.70     10.94 o
  10   2   7        0.08        0.25      1.03 o
  11   2   7      363.31      373.73      5.38 o
  12   2   7       63.44       63.15      2.69 o
 -12   3   7      164.18      168.00      3.58 o
 -11   3   7      408.87      388.64      5.28 o
 -10   3   7      587.85      593.96      8.16 o
  -9   3   7       42.25       33.18      1.37 o
  -8   3   7      866.33      813.14     10.32 o
  -7   3   7       17.93       18.67      0.90 o
  -6   3   7     2706.37     2749.03     37.70 o
  -5   3   7        0.52        1.18      0.45 o
  -4   3   7     1784.02     1846.09     17.11 o
  -3   3   7     1198.30     1247.92     11.78 o
  -2   3   7       58.53       56.98      0.76 o
  -1   3   7      460.84      474.02      4.13 o
   0   3   7      363.44      348.54      3.57 o
   1   3   7      616.46      593.61      5.40 o
   2   3   7      306.92      265.83      2.47 o
   3   3   7      270.55      296.41      3.36 o
   4   3   7      959.15      926.07     11.03 o
   5   3   7       26.94       32.07      0.91 o
   6   3   7     1603.46     1677.16     18.34 o
   7   3   7       73.90       78.42      2.47 o
   8   3   7      531.47      515.55      6.84 o
   9   3   7      449.26      450.53      5.81 o
  10   3   7       83.20       84.42      1.86 o
  11   3   7      108.66      101.87      2.08 o
  12   3   7      433.74      424.30      6.40 o
 -12   4   7       11.53       19.21      1.08 o
 -11   4   7      582.81      585.14      9.39 o
 -10   4   7       20.00       19.27      0.88 o
  -9   4   7      496.22      503.26      7.61 o
  -8   4   7        0.48        0.32      0.56 o
  -7   4   7      247.19      258.83      3.56 o
  -6   4   7     1654.44     1656.67     18.77 o
  -5   4   7      705.38      681.47      7.99 o
  -4   4   7      810.91      803.53      9.19 o
  -3   4   7      127.73      109.93      1.36 o
  -2   4   7      461.89      466.90      4.87 o
  -1   4   7      107.87       91.22      1.15 o
   0   4   7      102.24      109.79      1.11 o
   1   4   7       10.46        8.27      0.27 o
   2   4   7       70.17       66.10      0.81 o
   3   4   7      466.15      503.20      4.91 o
   4   4   7      503.81      474.61      4.90 o
   5   4   7      620.05      587.52      6.88 o
   6   4   7       79.62       72.77      1.35 o
   7   4   7      256.09      237.16      3.46 o
   8   4   7      400.84      397.22      5.85 o
   9   4   7      111.67      110.21      2.28 o
  10   4   7        0.00        0.50      0.75 o
  11   4   7       20.90       19.81      1.18 o
 -11   5   7       28.58       19.52      1.06 o
 -10   5   7      509.41      506.42      7.73 o
  -9   5   7       17.90       15.44      0.93 o
  -8   5   7      123.00      103.21      2.06 o
  -7   5   7        0.08        0.67      0.45 o
  -6   5   7      174.99      159.83      2.62 o
  -5   5   7      472.06      462.02      5.57 o
  -4   5   7       16.64       17.08      0.72 o
  -3   5   7       20.41       23.57      0.62 o
  -2   5   7      505.55      492.81      5.73 o
  -1   5   7       21.54       18.91      0.42 o
   0   5   7      574.40      557.95      5.39 o
   1   5   7        1.79        2.15      0.24 o
   2   5   7       91.46       77.00      1.22 o
   3   5   7       23.54       26.77      0.72 o
   4   5   7      120.89      108.12      1.31 o
   5   5   7        9.44        8.03      0.79 o
   6   5   7       58.40       63.99      1.54 o
   7   5   7       85.52       93.13      1.77 o
   8   5   7      398.30      422.19      6.26 o
   9   5   7       39.93       37.44      1.36 o
  10   5   7      182.90      198.57      3.51 o
  11   5   7       10.71       11.37      0.87 o
 -10   6   7      140.96      156.59      4.55 o
  -9   6   7      175.43      176.80      3.87 o
  -8   6   7        0.11        0.52      0.74 o
  -7   6   7       90.38       99.95      2.20 o
  -6   6   7       69.75       71.28      1.71 o
  -5   6   7      953.63      922.14     10.67 o
  -4   6   7       16.87       19.36      0.86 o
  -3   6   7      804.96      772.26      9.05 o
  -2   6   7       33.43       36.37      0.86 o
  -1   6   7      110.56      109.65      1.88 o
   0   6   7        2.64        2.76      0.36 o
   1   6   7      950.47      960.02     10.59 o
   2   6   7        3.57        4.14      0.68 o
   3   6   7      392.31      374.86      4.11 o
   4   6   7        3.38        4.72      0.37 o
   5   6   7      141.73      135.28      1.89 o
   6   6   7        1.15        1.63      0.66 o
   7   6   7      266.61      270.83      4.67 o
   8   6   7       35.66       44.47      1.47 o
   9   6   7      122.06      131.24      2.60 o
  10   6   7        0.96        2.49      0.66 o
  -9   7   7       12.43       17.21      1.14 o
  -8   7   7      258.17      254.87      5.08 o
  -7   7   7       27.84       27.35      1.67 o
  -6   7   7      609.61      622.01      8.16 o
  -5   7   7        2.92        3.29      0.60 o
  -4   7   7       94.84      103.44      2.29 o
  -3   7   7      466.00      470.81      6.89 o
  -2   7   7      206.99      200.60      3.79 o
  -1   7   7        5.59        7.39      0.77 o
   0   7   7      119.86      110.21      2.44 o
   1   7   7      235.31      224.10      4.10 o
   2   7   7      229.70      219.13      4.10 o
   3   7   7       17.36       16.76      0.75 o
   4   7   7      297.87      300.25      4.63 o
   5   7   7       68.12       61.58      1.69 o
   6   7   7      240.96      236.84      3.91 o
   7   7   7        1.96        3.15      0.79 o
   8   7   7      161.23      152.04      2.77 o
   9   7   7        7.77       11.77      1.17 o
  -7   8   7      222.47      235.89      4.35 o
  -6   8   7       18.38       18.42      1.19 o
  -5   8   7        2.91        2.99      1.06 o
  -4   8   7      117.71      117.84      2.42 o
  -3   8   7      363.22      374.50      7.20 o
  -2   8   7       60.90       59.69      1.63 o
  -1   8   7        5.86        5.63      1.21 o
   0   8   7        0.12        0.63      0.67 o
   1   8   7       95.18       93.78      2.23 o
   2   8   7        8.74       10.17      0.89 o
   3   8   7       67.38       68.52      1.74 o
   4   8   7        1.96        2.30      0.71 o
   5   8   7      114.38      113.80      2.05 o
   6   8   7        0.07        2.94      0.74 o
   7   8   7      133.18      143.48      3.25 o
  -5   9   7        0.59        0.08      0.96 o
  -4   9   7      254.57      255.84      5.48 o
  -3   9   7       18.09       23.71      1.45 o
  -2   9   7       61.54       57.37      1.95 o
  -1   9   7       26.58       28.30      1.34 o
   0   9   7       41.30       42.21      2.43 o
   1   9   7       34.20       34.85      1.87 o
   2   9   7      322.29      333.27      5.98 o
   3   9   7        1.15        1.48      0.92 o
   4   9   7       28.61       27.31      1.89 o
   5   9   7       21.42       23.24      1.16 o
  -1  10   7      140.40      144.25      4.10 o
   0  10   7        3.54        2.84      1.08 o
 -12   0   8      458.25      453.39     15.72 o
 -10   0   8        4.46        5.11      1.77 o
  -8   0   8      121.65      119.19      3.40 o
  -6   0   8     1040.34     1040.73     16.75 o
  -4   0   8      422.60      434.37      8.87 o
  -2   0   8     4469.85     4667.07     73.86 o
   0   0   8     2743.68     2812.06     53.12 o
   2   0   8     2940.57     3044.12     48.51 o
   4   0   8     2808.20     2983.25     45.72 o
   6   0   8      247.85      252.03     13.57 o
   8   0   8        1.03        1.05      1.16 o
  10   0   8     1344.80     1327.82     23.31 o
  12   0   8      154.22      167.63      4.29 o
 -12   1   8       53.49       63.57      2.18 o
 -11   1   8      158.81      161.63      2.76 o
 -10   1   8       53.01       50.11      1.59 o
  -9   1   8       80.73       91.58      1.99 o
  -8   1   8       21.40       19.64      0.81 o
  -7   1   8     1675.51     1761.32     23.28 o
  -6   1   8      133.43      136.37      1.63 o
  -5   1   8      118.84       96.84      1.36 o
  -4   1   8      563.72      583.03      5.81 o
  -3   1   8      244.54      248.31      3.16 o
  -2   1   8      457.94      423.18      5.26 o
  -1   1   8      539.50      523.49      5.82 o
   0   1   8      239.33      246.87      2.56 o
   1   1   8      415.81      393.79      3.99 o
   2   1   8     1618.39     1607.62     14.06 o
   3   1   8      384.36      333.48      5.45 o
   4   1   8       61.24       46.81      1.36 o
   5   1   8     2324.20     2434.74     26.80 o
   6   1   8        7.22        7.49      0.63 o
   7   1   8      692.73      671.52      9.20 o
   8   1   8        2.60        2.65      0.69 o
   9   1   8      250.63      261.32      3.73 o
  10   1   8       91.24       98.04      2.60 o
  11   1   8      245.33      243.05      4.18 o
  12   1   8       83.85       80.74      1.99 o
 -12   2   8       14.43       19.42      3.66 o
 -11   2   8       57.84       72.19      3.34 o
 -10   2   8      114.64      119.30      2.39 o
  -9   2   8      192.28      194.49      3.08 o
  -8   2   8      859.11      829.60     10.72 o
  -7   2   8      617.72      600.47      8.14 o
  -6   2   8     1449.24     1401.06     15.90 o
  -5   2   8      102.21      104.56      1.51 o
  -4   2   8      861.71      845.38      8.22 o
  -3   2   8      357.10      339.66      3.15 o
  -2   2   8      269.98      252.15      2.54 o
  -1   2   8     2645.09     2768.53     26.81 o
   0   2   8      728.38      679.83      5.99 o
   1   2   8       20.21       15.30      0.80 o
   2   2   8      286.87      262.07      2.51 o
   3   2   8       74.78       77.63      1.73 o
   4   2   8     1393.13     1392.54     15.05 o
   5   2   8        0.01        0.47      0.34 o
   6   2   8     1571.37     1590.77     19.21 o
   7   2   8       59.28       59.90      1.62 o
   8   2   8      504.56      504.72      6.50 o
   9   2   8       86.21       82.32      2.49 o
  10   2   8       18.13       13.12      0.87 o
  11   2   8      161.69      162.59      3.05 o
  12   2   8       47.73       47.69      2.37 o
 -12   3   8       45.01       61.26      4.38 o
 -11   3   8      445.18      446.83      7.88 o
 -10   3   8      135.35      137.99      2.44 o
  -9   3   8      160.84      155.81      3.81 o
  -8   3   8       15.58       11.00      0.72 o
  -7   3   8      177.77      144.66      2.23 o
  -6   3   8      595.51      597.28      7.91 o
  -5   3   8       79.77       91.35      1.53 o
  -4   3   8      990.44      964.05     11.61 o
  -3   3   8     1104.11     1071.02     10.14 o
  -2   3   8      748.51      712.10      6.53 o
  -1   3   8     3551.79     3659.45     30.96 o
   0   3   8      247.55      220.13      2.35 o
   1   3   8      868.45      816.36      7.07 o
   2   3   8      538.05      546.79      5.24 o
   3   3   8      568.24      551.92      6.68 o
   4   3   8      402.80      404.14      4.85 o
   5   3   8      275.65      241.89      3.90 o
   6   3   8       98.66       98.92      1.97 o
   7   3   8       48.82       50.91      1.51 o
   8   3   8       16.26       13.67      0.87 o
   9   3   8      112.31      113.89      2.23 o
  10   3   8        3.64        2.51      0.91 o
  11   3   8      219.62      233.67      3.47 o
 -11   4   8      134.56      148.76      3.25 o
 -10   4   8      130.06      128.49      3.03 o
  -9   4   8       14.78        7.44      0.71 o
  -8   4   8        1.89        0.94      0.60 o
  -7   4   8      171.40      147.49      2.51 o
  -6   4   8      891.85      933.23     11.48 o
  -5   4   8      100.01       90.44      1.51 o
  -4   4   8      486.93      476.67      5.53 o
  -3   4   8       10.48       12.99      1.23 o
  -2   4   8     1041.43     1039.19      9.92 o
  -1   4   8       29.02       21.16      0.65 o
   0   4   8     1623.79     1639.74     16.49 o
   1   4   8      181.76      186.21      1.98 o
   2   4   8      524.19      516.80      4.83 o
   3   4   8      271.29      258.37      2.93 o
   4   4   8      319.78      304.96      3.77 o
   5   4   8       63.10       58.18      1.28 o
   6   4   8        3.02        2.10      0.47 o
   7   4   8      102.28      100.82      1.84 o
   8   4   8        7.98        7.96      1.18 o
   9   4   8      268.44      276.58      4.01 o
  10   4   8       54.37       62.99      1.83 o
  11   4   8       72.03       72.85      2.60 o
 -10   5   8       17.01       17.55      2.70 o
  -9   5   8      281.24      279.14      5.06 o
  -8   5   8        8.40        6.87      0.55 o
  -7   5   8     1041.59     1030.41     12.39 o
  -6   5   8       41.96       32.84      1.00 o
  -5   5   8     1324.47     1340.98     16.34 o
  -4   5   8      623.57      614.86      8.02 o
  -3   5   8      312.57      315.19      3.99 o
  -2   5   8      871.20      867.27      9.73 o
  -1   5   8        1.98        1.74      0.29 o
   0   5   8      141.49      146.26      1.74 o
   1   5   8       73.52       75.83      1.22 o
   2   5   8       18.52       15.91      0.43 o
   3   5   8       73.07       75.73      1.22 o
   4   5   8       12.66       17.33      0.63 o
   5   5   8      265.08      284.60      5.70 o
   6   5   8       63.61       64.91      2.18 o
   7   5   8     1007.90     1014.57     13.98 o
   8   5   8        0.34        1.82      0.63 o
   9   5   8      163.86      153.64      3.09 o
  10   5   8       11.40       15.85      1.25 o
 -10   6   8      624.34      616.55     11.33 o
  -9   6   8       21.45       23.65      1.08 o
  -8   6   8      818.70      824.41     10.51 o
  -7   6   8       81.52       78.86      2.10 o
  -6   6   8      256.40      254.84      3.84 o
  -5   6   8      285.58      283.50      4.66 o
  -4   6   8      699.07      677.92      8.10 o
  -3   6   8       52.37       51.41      1.40 o
  -2   6   8     1334.16     1337.61     15.88 o
  -1   6   8      149.63      146.13      2.09 o
   0   6   8        3.76        3.27      0.49 o
   1   6   8        0.20        2.14      0.82 o
   2   6   8       28.25       34.83      0.97 o
   3   6   8      326.53      308.36      4.34 o
   4   6   8       92.42       98.60      1.91 o
   5   6   8        3.76        2.28      0.52 o
   6   6   8       17.60       19.93      1.21 o
   7   6   8       58.27       66.68      1.79 o
   8   6   8      214.66      231.53      3.76 o
   9   6   8       29.20       36.12      2.41 o
  -8   7   8       40.30       52.23      1.50 o
  -7   7   8       28.82       24.24      1.56 o
  -6   7   8        3.52        2.99      0.82 o
  -5   7   8      599.23      584.60      7.95 o
  -4   7   8      340.39      335.59      4.93 o
  -3   7   8      295.69      289.63      4.70 o
  -2   7   8       48.28       46.03      1.42 o
  -1   7   8      645.97      620.30     10.12 o
   0   7   8       30.10       28.23      1.12 o
   1   7   8      746.72      723.61     12.02 o
   2   7   8       25.82       22.19      1.03 o
   3   7   8      320.80      284.16      4.88 o
   4   7   8        6.01        8.03      0.81 o
   5   7   8      225.49      208.93      4.06 o
   6   7   8        2.17        3.00      1.15 o
   7   7   8      182.65      200.78      4.78 o
   8   7   8       49.46       62.30      2.87 o
  -7   8   8      100.92      114.05      2.78 o
  -6   8   8      214.96      221.68      4.77 o
  -5   8   8        0.43        0.60      0.77 o
  -4   8   8      659.80      673.70     11.81 o
  -3   8   8       96.63       99.81      2.33 o
  -2   8   8      345.21      343.58      6.31 o
  -1   8   8        0.16        0.37      0.64 o
   0   8   8       68.16       64.62      1.78 o
   1   8   8        0.10        0.00      0.60 o
   2   8   8      299.16      314.83      5.76 o
   3   8   8        5.29        5.25      1.07 o
   4   8   8       48.87       48.05      1.46 o
   5   8   8       45.32       41.11      1.46 o
   6   8   8       93.50       95.62      3.28 o
   7   8   8      101.53      114.70      4.74 o
  -4   9   8        0.18        0.25      0.94 o
  -3   9   8       10.40       10.45      0.98 o
  -2   9   8       20.90       19.84      1.58 o
  -1   9   8        2.01        2.21      0.99 o
   0   9   8        1.48        1.88      0.91 o
   1   9   8      221.71      229.62      4.85 o
   2   9   8        0.01        1.40      1.18 o
   3   9   8      162.19      170.40      3.59 o
   4   9   8        9.16        6.37      0.80 o
 -11   0   9      159.15      154.95      6.83 o
  -9   0   9       53.77       67.23      3.55 o
  -7   0   9      604.67      631.03     13.36 o
  -5   0   9      588.78      537.69     10.04 o
  -3   0   9     1269.01     1392.96     22.44 o
  -1   0   9        3.88        3.79      0.89 o
   1   0   9        1.21        1.71      0.37 o
   3   0   9        2.56        3.00      0.57 o
   5   0   9      725.10      673.37     11.39 o
   7   0   9      294.07      292.72      6.68 o
   9   0   9      540.54      539.05     10.38 o
  11   0   9       53.22       56.83      3.79 o
 -12   1   9      154.35      161.09      3.49 o
 -11   1   9       46.69       47.89      2.29 o
 -10   1   9      552.66      581.49      9.20 o
  -9   1   9      381.90      388.29      6.27 o
  -8   1   9      100.77      104.78      1.89 o
  -7   1   9      155.21      144.93      2.58 o
  -6   1   9       86.08       77.25      1.69 o
  -5   1   9      233.62      246.78      3.07 o
  -4   1   9      209.98      212.88      2.61 o
  -3   1   9      419.09      382.38      4.30 o
  -2   1   9      590.30      611.18      7.62 o
  -1   1   9      488.83      472.71      5.45 o
   0   1   9     1201.41     1198.33     11.54 o
   1   1   9      834.55      854.36     12.41 o
   2   1   9     1233.99     1238.51     12.84 o
   3   1   9       98.26       92.29      1.64 o
   4   1   9      799.33      783.10      9.14 o
   5   1   9       21.23       13.08      0.82 o
   6   1   9      370.25      361.00      5.38 o
   7   1   9        0.90        0.54      0.77 o
   8   1   9      165.36      162.77      2.75 o
   9   1   9        0.15        1.11      0.83 o
  10   1   9      221.76      235.12      4.19 o
  11   1   9       71.89       71.48      2.20 o
  12   1   9       19.07       20.00      1.51 o
 -11   2   9      624.14      621.91     11.31 o
 -10   2   9      128.16      122.74      2.72 o
  -9   2   9     1015.76      991.63     12.87 o
  -8   2   9       38.27       42.06      1.31 o
  -7   2   9     1014.18     1009.94     12.96 o
  -6   2   9       97.29       89.05      1.60 o
  -5   2   9        1.92        1.91      0.47 o
  -4   2   9       12.22        9.84      0.64 o
  -3   2   9       46.88       49.62      0.75 o
  -2   2   9       33.24       37.51      0.78 o
  -1   2   9     1579.46     1572.32     15.11 o
   0   2   9        0.90        1.78      0.31 o
   1   2   9     1604.52     1594.34     15.73 o
   2   2   9        3.97        3.60      0.26 o
   3   2   9      980.23     1012.26     11.13 o
   4   2   9      151.78      126.93      2.55 o
   5   2   9     1651.45     1643.57     19.72 o
   6   2   9      105.47      105.17      1.80 o
   7   2   9      154.31      159.08      2.55 o
   8   2   9       17.71       16.61      1.51 o
   9   2   9      129.53      127.34      2.65 o
  10   2   9       18.22       19.20      1.45 o
  11   2   9      185.29      181.59      3.50 o
 -11   3   9        1.59        3.93      1.76 o
 -10   3   9        5.09        5.11      1.08 o
  -9   3   9       52.82       48.20      1.70 o
  -8   3   9       14.84       18.48      0.91 o
  -7   3   9      409.76      410.63      5.55 o
  -6   3   9     1188.02     1149.29     13.47 o
  -5   3   9      130.40      123.93      1.81 o
  -4   3   9      781.42      777.68      9.05 o
  -3   3   9        0.17        0.67      0.34 o
  -2   3   9      742.31      718.55      7.27 o
  -1   3   9      332.80      318.50      3.21 o
   0   3   9       44.16       42.71      0.72 o
   1   3   9      154.71      161.29      1.65 o
   2   3   9      257.61      260.52      3.06 o
   3   3   9       28.57       28.12      0.77 o
   4   3   9      980.37      977.78     12.95 o
   5   3   9       20.73       25.29      0.91 o
   6   3   9      403.00      405.88      6.52 o
   7   3   9        0.34        0.31      0.62 o
   8   3   9      157.16      162.22      2.60 o
   9   3   9       79.84       81.91      2.14 o
  10   3   9      119.84      117.73      2.41 o
  11   3   9        7.33       10.05      1.16 o
 -11   4   9       36.66       46.74      1.69 o
 -10   4   9       53.65       54.22      1.93 o
  -9   4   9       27.84       27.00      1.26 o
  -8   4   9      134.19      129.92      2.52 o
  -7   4   9      705.28      685.37      8.55 o
  -6   4   9       29.94       29.66      0.98 o
  -5   4   9      503.65      498.09      6.23 o
  -4   4   9       10.54        9.10      0.55 o
  -3   4   9      322.31      313.60      3.63 o
  -2   4   9       38.33       39.31      0.77 o
  -1   4   9      806.90      805.66      8.18 o
   0   4   9     1007.18     1027.58      9.73 o
   1   4   9       15.43       18.06      0.51 o
   2   4   9      513.40      515.46      5.80 o
   3   4   9       12.33        7.91      0.65 o
   4   4   9       54.82       41.58      2.31 o
   5   4   9       35.79       39.72      1.70 o
   6   4   9       63.74       60.57      1.53 o
   7   4   9      150.28      160.97      2.95 o
   8   4   9       32.15       26.88      1.19 o
   9   4   9      206.69      214.69      3.01 o
  10   4   9        0.11        0.74      0.60 o
 -10   5   9      297.06      284.33      6.40 o
  -9   5   9      118.95      115.16      4.45 o
  -8   5   9      356.47      369.89      4.90 o
  -7   5   9        0.23        0.67      0.50 o
  -6   5   9      166.41      159.00      2.53 o
  -5   5   9      125.37      121.69      1.80 o
  -4   5   9       42.38       42.76      1.24 o
  -3   5   9      171.93      166.82      2.67 o
  -2   5   9      339.67      331.89      4.09 o
  -1   5   9      614.43      623.96      7.08 o
   0   5   9     1172.90     1160.83     12.44 o
   1   5   9      162.73      149.56      2.19 o
   2   5   9      456.19      467.46      5.90 o
   3   5   9       69.80       67.15      1.39 o
   4   5   9      222.26      207.81      3.53 o
   5   5   9       59.18       52.39      1.58 o
   6   5   9      239.88      234.79      4.52 o
   7   5   9       80.67       82.82      1.93 o
   8   5   9      240.19      250.50      4.36 o
   9   5   9        0.00        0.87      0.86 o
  10   5   9       41.75       50.15      1.75 o
  -9   6   9      211.08      213.61      5.54 o
  -8   6   9       50.80       46.35      2.12 o
  -7   6   9      421.11      420.95      6.00 o
  -6   6   9        7.46        8.61      0.78 o
  -5   6   9      889.00      900.48     11.28 o
  -4   6   9       54.40       52.57      1.80 o
  -3   6   9     1491.82     1536.72     17.54 o
  -2   6   9       40.55       44.70      1.20 o
  -1   6   9      993.87      998.33     14.59 o
   0   6   9       17.41       20.42      1.03 o
   1   6   9      219.91      219.99      3.03 o
   2   6   9        8.59       10.20      0.57 o
   3   6   9      760.85      746.50     10.60 o
   4   6   9      106.01       97.53      1.87 o
   5   6   9      167.76      159.83      3.68 o
   6   6   9      129.25      127.88      2.74 o
   7   6   9        3.97        7.09      0.82 o
   8   6   9        8.75        6.49      0.69 o
   9   6   9        0.72        2.11      0.89 o
  -8   7   9       47.22       40.19      1.53 o
  -7   7   9        0.62        0.09      0.85 o
  -6   7   9      397.33      404.63      6.14 o
  -5   7   9       21.39       23.29      1.23 o
  -4   7   9     1421.93     1484.80     18.32 o
  -3   7   9      287.03      278.52      4.39 o
  -2   7   9       63.01       67.22      1.99 o
  -1   7   9       34.52       32.74      1.15 o
   0   7   9      397.17      380.13      7.06 o
   1   7   9       10.97        9.89      0.77 o
   2   7   9      706.86      684.66     11.16 o
   3   7   9        5.74        6.67      0.83 o
   4   7   9       85.33       88.12      2.08 o
   5   7   9        1.07        0.77      0.59 o
   6   7   9       72.94       86.66      2.62 o
   7   7   9        3.60        6.78      1.01 o
  -6   8   9       64.16       68.72      2.24 o
  -5   8   9      211.74      224.92      4.29 o
  -4   8   9       53.77       61.63      2.14 o
  -3   8   9      363.78      363.27      7.25 o
  -2   8   9       55.01       60.41      3.20 o
  -1   8   9      256.41      254.52      4.51 o
   0   8   9       51.94       44.60      1.66 o
   1   8   9       20.33       26.86      1.36 o
   2   8   9       78.44       72.73      2.02 o
   3   8   9        2.16        5.04      0.87 o
   4   8   9       61.84       57.14      1.67 o
   5   8   9       11.86       10.35      1.04 o
   6   8   9        1.62        4.60      1.59 o
  -3   9   9       89.53       81.40      5.19 o
  -2   9   9       15.98       17.87      1.42 o
  -1   9   9        3.54        3.86      1.02 o
   0   9   9       81.54       84.11      2.21 o
   1   9   9       29.95       28.38      1.95 o
   2   9   9      187.13      187.77      3.40 o
   3   9   9        4.46        3.56      0.84 o
 -10   0  10      603.32      640.85     14.69 o
  -8   0  10      869.11      906.91     20.23 o
  -6   0  10      353.84      363.40      9.20 o
  -4   0  10     1207.07     1198.34     19.80 o
  -2   0  10      597.86      603.35      8.79 o
   0   0  10      375.50      371.75      8.65 o
   2   0  10       14.89        9.69      0.52 o
   4   0  10     1247.29     1307.06     20.60 o
   6   0  10     1568.17     1543.10     26.95 o
   8   0  10       81.09       76.24      2.88 o
  10   0  10      262.09      263.23      7.13 o
 -11   1  10       92.75       85.48      2.31 o
 -10   1  10       33.25       34.15      2.17 o
  -9   1  10      282.42      307.04      5.46 o
  -8   1  10      394.63      406.49      6.31 o
  -7   1  10       45.98       45.65      1.65 o
  -6   1  10       72.45       84.01      1.67 o
  -5   1  10      746.39      745.39      9.65 o
  -4   1  10       22.29       15.45      0.52 o
  -3   1  10      546.61      559.11      6.60 o
  -2   1  10       79.78       69.00      1.08 o
  -1   1  10      126.77      115.50      1.60 o
   0   1  10     1326.95     1311.67     12.72 o
   1   1  10      206.75      215.37      2.88 o
   2   1  10       14.03       14.56      0.50 o
   3   1  10      566.59      569.88      7.07 o
   4   1  10      182.36      164.08      2.17 o
   5   1  10      416.17      413.88      5.29 o
   6   1  10      147.62      141.53      2.64 o
   7   1  10       90.78       95.90      2.13 o
   8   1  10      122.62      115.25      2.38 o
   9   1  10      273.17      269.38      3.91 o
  10   1  10       66.93       60.44      2.15 o
  11   1  10       68.53       68.01      2.15 o
 -11   2  10       27.49       24.21      2.10 o
 -10   2  10       28.77       30.08      2.44 o
  -9   2  10       84.06       92.52      2.34 o
  -8   2  10      803.29      794.94     12.36 o
  -7   2  10      159.89      169.89      3.01 o
  -6   2  10     1550.08     1526.19     17.60 o
  -5   2  10        1.55        3.41      0.54 o
  -4   2  10      971.12      931.68     11.29 o
  -3   2  10        8.79        6.58      0.36 o
  -2   2  10     1166.38     1174.50     13.16 o
  -1   2  10       97.72      100.90      1.44 o
   0   2  10      421.67      392.37      3.91 o
   1   2  10     1334.79     1258.50     15.19 o
   2   2  10       54.06       45.42      1.22 o
   3   2  10       24.04       19.42      0.78 o
   4   2  10       31.16       29.24      1.36 o
   5   2  10        0.72        1.62      0.58 o
   6   2  10      233.61      228.29      3.13 o
   7   2  10       20.15       21.35      0.98 o
   8   2  10      474.20      493.38      7.11 o
   9   2  10        0.71        0.35      0.70 o
  10   2  10      327.39      339.16      5.60 o
  11   2  10       30.61       36.11      1.64 o
 -11   3  10      218.87      230.72      9.28 o
 -10   3  10       14.36       13.35      1.89 o
  -9   3  10      218.69      215.50      3.51 o
  -8   3  10      131.68      129.72      3.52 o
  -7   3  10      708.46      683.61      8.90 o
  -6   3  10      331.03      318.56      3.89 o
  -5   3  10       36.19       34.49      1.03 o
  -4   3  10        0.07        0.75      0.47 o
  -3   3  10      394.65      389.28      4.45 o
  -2   3  10      615.95      612.10      6.44 o
  -1   3  10     2483.17     2493.12     23.90 o
   0   3  10      329.69      298.57      3.54 o
   1   3  10     1168.70     1164.89     12.17 o
   2   3  10       22.72       27.63      1.18 o
   3   3  10     1580.52     1605.19     24.43 o
   4   3  10       61.87       61.19      1.60 o
   5   3  10      600.80      582.49      9.18 o
   6   3  10        3.11        0.75      0.76 o
   7   3  10        2.60        2.46      0.76 o
   8   3  10       96.55       96.17      1.92 o
   9   3  10       17.69       23.10      1.43 o
  10   3  10        2.43        1.59      1.11 o
 -10   4  10      185.14      181.76      6.49 o
  -9   4  10        4.45        4.82      1.01 o
  -8   4  10      429.76      414.46      5.94 o
  -7   4  10        0.26        0.66      0.62 o
  -6   4  10      382.23      365.23      5.37 o
  -5   4  10      104.88       96.90      1.73 o
  -4   4  10       83.04       83.27      1.57 o
  -3   4  10      171.66      167.27      2.43 o
  -2   4  10      515.94      521.60      5.95 o
  -1   4  10      262.17      256.27      2.81 o
   0   4  10      158.33      148.76      2.21 o
   1   4  10        0.93        0.92      0.39 o
   2   4  10      744.53      763.13     10.73 o
   3   4  10       10.73        9.25      0.91 o
   4   4  10     1027.43     1019.51     17.54 o
   5   4  10      196.22      168.61      3.57 o
   6   4  10      416.07      419.73      7.72 o
   7   4  10      143.80      145.26      2.53 o
   8   4  10       69.32       68.75      1.69 o
   9   4  10        5.96        6.70      0.79 o
  10   4  10       33.50       33.31      2.07 o
  -9   5  10        6.43        6.25      1.26 o
  -8   5  10       20.05       15.94      1.65 o
  -7   5  10      131.55      134.83      2.42 o
  -6   5  10      365.71      358.76      4.69 o
  -5   5  10      223.54      221.88      3.31 o
  -4   5  10       36.54       31.71      0.94 o
  -3   5  10     1255.48     1266.97     14.98 o
  -2   5  10      119.98      109.11      1.81 o
  -1   5  10      225.79      222.48      2.73 o
   0   5  10       29.91       27.62      0.88 o
   1   5  10       35.57       35.97      1.90 o
   2   5  10       14.43       18.20      0.86 o
   3   5  10      215.64      212.07      4.21 o
   4   5  10        1.52        0.61      0.68 o
   5   5  10       59.27       62.64      1.93 o
   6   5  10       62.13       70.42      2.14 o
   7   5  10      320.88      323.91      5.13 o
   8   5  10       21.41       20.07      0.92 o
   9   5  10      150.51      151.80      3.17 o
  -8   6  10      164.97      155.21      2.85 o
  -7   6  10       57.65       57.20      1.95 o
  -6   6  10      354.10      353.38      4.58 o
  -5   6  10       52.51       50.61      1.56 o
  -4   6  10      122.35      136.82      2.41 o
  -3   6  10       24.37       22.43      1.11 o
  -2   6  10      573.56      582.07      7.15 o
  -1   6  10      131.01      130.91      2.25 o
   0   6  10      598.81      586.30     10.39 o
   1   6  10      201.69      183.94      3.10 o
   2   6  10       39.59       40.95      1.63 o
   3   6  10        4.78        4.58      0.66 o
   4   6  10       13.78       17.05      1.44 o
   5   6  10        3.93        3.33      1.20 o
   6   6  10       14.28       16.76      1.74 o
   7   6  10        0.36        1.17      1.36 o
   8   6  10       20.90       25.62      1.14 o
  -7   7  10      133.08      155.80      3.42 o
  -6   7  10       27.51       25.20      1.33 o
  -5   7  10      185.31      203.13      3.42 o
  -4   7  10        0.63        1.80      0.66 o
  -3   7  10      184.84      184.68      2.95 o
  -2   7  10      172.48      181.27      5.02 o
  -1   7  10       51.53       49.75      2.41 o
   0   7  10       12.36       10.43      1.02 o
   1   7  10      764.80      781.12     12.09 o
   2   7  10      113.06      112.39      2.50 o
   3   7  10      532.73      546.25      8.64 o
   4   7  10        6.32        5.82      0.71 o
   5   7  10       71.53       71.24      2.39 o
   6   7  10        6.64       12.10      1.56 o
   7   7  10       45.38       46.26      2.39 o
  -5   8  10       70.83       74.42      2.20 o
  -4   8  10      608.65      617.98     11.03 o
  -3   8  10      246.00      256.85      5.35 o
  -2   8  10       88.25       84.00      4.30 o
  -1   8  10       56.04       64.20      2.13 o
   0   8  10      223.08      231.75      4.34 o
   1   8  10        1.68        3.29      0.75 o
   2   8  10      162.22      165.57      3.66 o
   3   8  10       61.12       54.69      1.75 o
   4   8  10       95.65       98.19      2.08 o
 -11   0  11       83.60       76.71      3.46 o
  -9   0  11       69.50       65.33      4.00 o
  -7   0  11      207.03      218.90      7.15 o
  -5   0  11     1367.03     1336.60     25.77 o
  -3   0  11        6.58        4.66      0.42 o
  -1   0  11     1071.26     1110.75     18.19 o
   1   0  11      448.32      477.70      7.76 o
   3   0  11       35.58       38.95      2.38 o
   5   0  11       69.30       73.30      3.38 o
   7   0  11       19.48       14.89      1.38 o
   9   0  11      275.78      278.13      6.58 o
 -10   1  11      118.25      129.31      3.84 o
  -9   1  11      236.94      242.30      3.90 o
  -8   1  11      531.89      538.75      8.34 o
  -7   1  11        0.12        0.62      0.58 o
  -6   1  11      293.40      273.37      4.21 o
  -5   1  11      131.56      139.15      2.21 o
  -4   1  11      369.21      397.12      6.54 o
  -3   1  11      371.82      378.79      4.61 o
  -2   1  11      722.58      718.32      7.96 o
  -1   1  11      180.97      173.20      2.67 o
   0   1  11      803.53      849.83     12.61 o
   1   1  11     2192.47     2293.29     28.05 o
   2   1  11       86.62       85.62      1.38 o
   3   1  11      378.74      382.61      5.00 o
   4   1  11      817.31      819.35      9.16 o
   5   1  11       73.75       73.38      1.34 o
   6   1  11       98.17       97.61      2.00 o
   7   1  11       25.47       22.08      1.30 o
   8   1  11       31.43       35.15      1.41 o
   9   1  11        0.54        0.04      0.79 o
  10   1  11      213.02      211.91      4.08 o
 -10   2  11        0.09        1.48      1.02 o
  -9   2  11     1443.70     1490.68     21.33 o
  -8   2  11       73.87       78.66      2.10 o
  -7   2  11     1899.92     1940.77     24.14 o
  -6   2  11       42.66       38.46      1.96 o
  -5   2  11      404.57      422.14      5.89 o
  -4   2  11      210.91      200.95      3.19 o
  -3   2  11       20.19       21.40      0.99 o
  -2   2  11       73.14       64.13      1.14 o
  -1   2  11      299.05      283.19      3.71 o
   0   2  11        0.01        0.39      0.35 o
   1   2  11       15.59       14.18      0.72 o
   2   2  11       36.90       28.30      1.25 o
   3   2  11        3.75        2.45      0.58 o
   4   2  11        7.39        6.36      0.79 o
   5   2  11      820.64      808.98     10.33 o
   6   2  11      241.35      232.85      3.46 o
   7   2  11      670.81      672.45      8.54 o
   8   2  11       54.68       53.56      2.00 o
   9   2  11      132.06      131.53      2.81 o
  10   2  11        1.49        0.56      1.28 o
 -10   3  11       44.87       33.05     18.95 o
  -9   3  11       32.03       25.45      2.32 o
  -8   3  11       53.32       58.86      2.06 o
  -7   3  11       80.96       69.79      1.97 o
  -6   3  11       34.32       37.67      1.03 o
  -5   3  11      182.62      174.83      2.91 o
  -4   3  11      522.93      502.09      6.83 o
  -3   3  11       16.25       20.37      1.63 o
  -2   3  11      780.92      748.44      7.98 o
  -1   3  11      138.48      132.55      2.14 o
   0   3  11      104.61      100.57      1.96 o
   1   3  11      406.33      375.82      5.32 o
   2   3  11      485.77      483.97      6.65 o
   3   3  11      463.04      445.25      6.79 o
   4   3  11      389.36      369.40      5.64 o
   5   3  11        9.21        6.91      0.72 o
   6   3  11       10.70       12.33      0.97 o
   7   3  11       20.91       15.55      0.89 o
   8   3  11        4.95        4.33      0.81 o
   9   3  11       35.77       28.46      1.34 o
  10   3  11       57.02       55.69      2.30 o
  -9   4  11        1.09        2.40      1.28 o
  -8   4  11        7.58        6.33      0.91 o
  -7   4  11       55.56       49.05      1.95 o
  -6   4  11        5.20        4.82      0.80 o
  -5   4  11        3.48        2.23      0.47 o
  -4   4  11      555.50      542.03      6.94 o
  -3   4  11      311.44      310.68      4.03 o
  -2   4  11     1075.59     1045.63     11.43 o
  -1   4  11      141.67      144.42      2.16 o
   0   4  11        1.10        0.93      0.70 o
   1   4  11      370.77      383.47      6.49 o
   2   4  11       55.01       51.35      1.46 o
   3   4  11      377.37      358.96      5.41 o
   4   4  11       25.50       22.50      1.24 o
   5   4  11        1.23        1.59      1.56 o
   6   4  11       44.13       48.54      2.03 o
   7   4  11       48.47       57.37      1.77 o
   8   4  11        4.11        4.82      0.89 o
   9   4  11      168.42      169.61      2.88 o
  -8   5  11      419.99      404.09     11.28 o
  -7   5  11       16.45        9.97      0.81 o
  -6   5  11      204.11      213.09      2.96 o
  -5   5  11        4.33        4.30      0.64 o
  -4   5  11       88.58       97.10      2.23 o
  -3   5  11        1.49        3.08      0.67 o
  -2   5  11      701.52      705.34      8.32 o
  -1   5  11      227.43      221.84      3.81 o
   0   5  11      168.13      164.57      2.61 o
   1   5  11       16.56       16.66      1.03 o
   2   5  11      281.29      291.64      5.65 o
   3   5  11        0.06        0.98      1.11 o
   4   5  11      203.70      221.95      5.21 o
   5   5  11       31.37       27.49      1.68 o
   6   5  11      282.32      284.71      5.71 o
   7   5  11        8.29        8.07      1.00 o
   8   5  11       70.49       73.76      1.87 o
  -7   6  11      110.61      104.96      2.87 o
  -6   6  11       50.98       48.44      1.66 o
  -5   6  11      390.43      387.20      5.46 o
  -4   6  11        4.74        3.94      0.72 o
  -3   6  11      271.53      280.42      3.95 o
  -2   6  11       56.20       55.57      1.42 o
  -1   6  11       65.07       59.96      2.01 o
   0   6  11        0.36        1.36      0.60 o
   1   6  11      575.99      566.93      8.74 o
   2   6  11       10.95        9.85      1.09 o
   3   6  11      513.00      508.55      8.72 o
   4   6  11       28.90       24.73      2.61 o
   5   6  11      270.92      269.15      6.62 o
   6   6  11       28.24       24.87      1.85 o
   7   6  11      289.97      300.83      6.02 o
  -6   7  11       88.62       90.66      2.24 o
  -5   7  11       30.69       28.29      1.00 o
  -4   7  11      269.34      261.11      4.23 o
  -3   7  11       41.11       32.97      1.53 o
  -2   7  11      742.15      741.38     12.38 o
  -1   7  11       51.70       49.06      2.30 o
   0   7  11      381.11      391.01      6.12 o
   1   7  11        2.31        4.62      1.64 o
   2   7  11      271.27      272.30      5.52 o
   3   7  11       15.91       19.31      1.97 o
   4   7  11       89.84       86.20      3.44 o
   5   7  11        3.79        8.85      1.77 o
  -3   8  11       16.89       15.68      1.90 o
  -2   8  11        4.05        3.28      1.15 o
  -1   8  11      115.14      116.46      3.13 o
   0   8  11        0.23        3.04      1.05 o
   1   8  11      312.73      317.61      5.92 o
   2   8  11       19.60       22.75      1.33 o
   3   8  11       75.31       87.13      1.97 o
 -10   0  12      293.35      332.35      8.27 o
  -8   0  12      748.04      807.84     19.16 o
  -6   0  12     1607.59     1693.63     32.97 o
  -4   0  12      103.97      135.41      3.43 o
  -2   0  12       80.87       86.91      2.38 o
   0   0  12      337.41      368.90      6.22 o
   2   0  12        4.24        4.40      0.75 o
   4   0  12      480.20      449.90      8.59 o
   6   0  12      452.74      483.04      9.35 o
   8   0  12      542.75      536.86     10.46 o
  10   0  12      183.16      185.09      6.10 o
 -10   1  12      146.63      170.86      4.57 o
  -9   1  12       77.01       87.10      3.08 o
  -8   1  12       58.06       54.36      2.82 o
  -7   1  12      802.94      846.72     12.37 o
  -6   1  12       46.02       55.84      1.61 o
  -5   1  12      116.67      120.99      2.86 o
  -4   1  12      230.20      240.27      3.39 o
  -3   1  12      362.37      371.56      7.78 o
  -2   1  12       56.94       57.23      1.28 o
  -1   1  12     1148.69     1181.46     15.10 o
   0   1  12        4.38        5.44      0.65 o
   1   1  12       11.18       13.21      0.76 o
   2   1  12     1261.09     1259.20     25.35 o
   3   1  12      205.52      222.53      3.12 o
   4   1  12      349.93      348.44      4.99 o
   5   1  12      307.13      302.47      4.23 o
   6   1  12       38.28       26.79      1.36 o
   7   1  12        0.79        0.36      0.79 o
   8   1  12        1.62        0.71      0.86 o
   9   1  12       96.95      100.90      2.54 o
  -9   2  12       98.05      112.05      3.16 o
  -8   2  12       41.08       45.18      2.02 o
  -7   2  12        0.14        1.48      0.78 o
  -6   2  12       36.22       36.03      1.70 o
  -5   2  12       28.77       25.51      1.08 o
  -4   2  12      431.56      426.79      6.71 o
  -3   2  12      319.22      306.59      4.40 o
  -2   2  12     1202.32     1174.42     15.87 o
  -1   2  12      251.46      248.74      4.04 o
   0   2  12      436.87      432.52      6.02 o
   1   2  12       10.21        9.91      0.89 o
   2   2  12      125.01      133.33      2.62 o
   3   2  12       33.08       36.30      1.09 o
   4   2  12      192.96      200.44      3.49 o
   5   2  12        4.70        4.37      0.70 o
   6   2  12       45.47       35.61      1.23 o
   7   2  12        1.70        0.13      0.75 o
   8   2  12       18.55       17.65      1.03 o
   9   2  12        3.77        2.18      0.97 o
  -9   3  12      167.72      175.92      3.81 o
  -8   3  12        0.10        1.30      1.04 o
  -7   3  12      669.78      632.58      8.84 o
  -6   3  12       22.19       22.14      1.07 o
  -5   3  12      505.89      508.38      6.61 o
  -4   3  12       82.99       78.80      1.69 o
  -3   3  12      201.55      198.03      3.25 o
  -2   3  12      720.31      716.65      9.58 o
  -1   3  12       82.81       85.68      2.08 o
   0   3  12       80.06       70.12      2.06 o
   1   3  12      345.95      321.75      9.32 o
   2   3  12       36.53       35.90      1.67 o
   3   3  12       96.38       87.53      1.86 o
   4   3  12       54.59       58.90      2.08 o
   5   3  12      122.19      128.66      3.23 o
   6   3  12       25.60       27.53      1.13 o
   7   3  12      121.51      125.44      2.59 o
   8   3  12       47.58       42.18      1.56 o
   9   3  12       53.73       50.87      1.75 o
  -8   4  12      350.26      344.17      6.12 o
  -7   4  12       73.30       67.67      2.40 o
  -6   4  12      175.25      177.00      2.89 o
  -5   4  12       15.47       15.64      0.94 o
  -4   4  12      226.30      217.00      2.98 o
  -3   4  12       85.85       86.11      1.69 o
  -2   4  12       41.91       35.89      1.27 o
  -1   4  12       31.85       33.42      1.03 o
   0   4  12       21.67       17.76      1.40 o
   1   4  12       84.73       74.48      2.02 o
   2   4  12      494.85      476.05      8.67 o
   3   4  12      431.23      392.21      6.98 o
   4   4  12      325.99      291.29      5.17 o
   5   4  12       14.06       14.48      1.02 o
   6   4  12      519.63      520.08     10.41 o
   7   4  12       75.22       76.04      1.82 o
   8   4  12      390.65      399.42      5.55 o
  -7   5  12        4.39        3.77      1.23 o
  -6   5  12        0.33        0.13      0.56 o
  -5   5  12        1.40        0.95      0.61 o
  -4   5  12       76.27       74.93      2.00 o
  -3   5  12      687.69      669.11      8.80 o
  -2   5  12       58.14       65.55      1.90 o
  -1   5  12      576.52      564.17      7.73 o
   0   5  12       14.98       20.19      1.59 o
   1   5  12      283.41      289.54      5.65 o
   2   5  12        3.46        2.71      0.88 o
   3   5  12      136.08      137.86      3.26 o
   4   5  12        0.03        0.00      1.00 o
   5   5  12      112.09      106.07      2.76 o
   6   5  12        0.08        4.90      3.03 o
   7   5  12       87.78       88.04      2.39 o
  -6   6  12        4.13        4.03      0.93 o
  -5   6  12        5.37        6.38      0.97 o
  -4   6  12       52.86       59.21      1.51 o
  -3   6  12        0.97        0.64      0.54 o
  -2   6  12        2.21        2.41      0.63 o
  -1   6  12       12.61       11.05      0.88 o
   0   6  12      226.04      235.78      3.89 o
   1   6  12       20.87       21.87      1.69 o
   2   6  12      641.62      652.73     10.84 o
   3   6  12      146.26      142.57      4.34 o
   4   6  12       89.20       91.42      4.08 o
   5   6  12       37.25       39.69      1.87 o
   6   6  12      181.96      203.60      6.52 o
  -4   7  12       31.94       30.73      1.50 o
  -3   7  12       44.47       44.11      1.92 o
  -2   7  12       12.82       10.00      1.18 o
  -1   7  12       90.53       89.95      3.83 o
   0   7  12        1.67        0.94      0.71 o
   1   7  12       19.80       22.11      3.06 o
   2   7  12       20.30       16.93      1.95 o
   3   7  12       83.16      108.12      4.40 o
   4   7  12        0.02        1.06      1.06 o
  -9   0  13      229.40      218.47      8.69 o
  -7   0  13       26.03       26.49      1.40 o
  -5   0  13       51.44       54.25      2.23 o
  -3   0  13      597.95      585.84     11.82 o
  -1   0  13      645.95      623.75     13.93 o
   1   0  13       60.46       66.52      2.62 o
   3   0  13     1972.46     2072.31     33.09 o
   5   0  13      308.31      310.13      6.58 o
   7   0  13      111.08       94.97      2.99 o
   9   0  13        7.83        3.96      2.15 o
  -9   1  13      248.88      252.60      5.52 o
  -8   1  13      200.73      202.10      4.91 o
  -7   1  13      446.24      442.39      8.24 o
  -6   1  13      920.02      939.05     13.44 o
  -5   1  13      333.71      317.94      5.00 o
  -4   1  13       74.26       84.06      1.75 o
  -3   1  13       94.13       88.16      2.10 o
  -2   1  13      603.78      643.87      9.68 o
  -1   1  13       64.22       67.01      2.40 o
   0   1  13      229.31      229.18      3.38 o
   1   1  13      119.05      105.52      1.79 o
   2   1  13        8.19        7.41      0.58 o
   3   1  13      129.71      117.17      2.44 o
   4   1  13       91.48       93.49      1.87 o
   5   1  13      117.69      116.09      2.28 o
   6   1  13       42.18       41.10      1.58 o
   7   1  13       20.74       21.16      1.07 o
   8   1  13      134.91      129.29      2.89 o
  -8   2  13        0.02        1.45      0.89 o
  -7   2  13      307.41      321.88      6.27 o
  -6   2  13       76.13       73.71      2.17 o
  -5   2  13      456.97      476.06      7.15 o
  -4   2  13        0.57        1.00      0.51 o
  -3   2  13      995.56     1045.02     15.39 o
  -2   2  13      101.54       96.40      2.18 o
  -1   2  13      861.92      861.62     13.04 o
   0   2  13      250.84      245.33      4.63 o
   1   2  13       63.66       66.73      2.36 o
   2   2  13      308.70      286.47      4.88 o
   3   2  13       26.41       25.11      0.93 o
   4   2  13        6.26        6.54      1.10 o
   5   2  13       71.83       68.56      1.38 o
   6   2  13        6.34        2.62      0.80 o
   7   2  13       53.25       58.69      3.00 o
   8   2  13       29.60       29.49      1.23 o
  -8   3  13      437.49      460.98      9.45 o
  -7   3  13      169.23      157.68      7.76 o
  -6   3  13      237.59      247.92      4.55 o
  -5   3  13       10.85       12.71      1.01 o
  -4   3  13       83.11       80.71      2.74 o
  -3   3  13       23.21       21.24      0.98 o
  -2   3  13       27.64       23.62      1.39 o
  -1   3  13       35.68       35.57      1.56 o
   0   3  13      139.45      130.44      2.86 o
   1   3  13        0.68        1.10      0.73 o
   2   3  13      387.59      384.35      8.54 o
   3   3  13      131.16      129.54      3.56 o
   4   3  13      246.34      268.73      5.44 o
   5   3  13        0.10        1.08      0.77 o
   6   3  13       93.86       97.09      1.94 o
   7   3  13       65.73       66.76      1.88 o
   8   3  13       50.74       54.12      2.03 o
  -7   4  13        4.02        7.60      2.38 o
  -6   4  13      180.47      181.83      3.76 o
  -5   4  13        4.20        3.81      0.66 o
  -4   4  13        3.90        1.91      0.63 o
  -3   4  13       48.84       44.79      1.54 o
  -2   4  13      143.37      138.46      4.47 o
  -1   4  13      134.19      134.16      4.11 o
   0   4  13        4.82        3.84      1.25 o
   1   4  13      656.08      659.17     12.98 o
   2   4  13      165.58      145.71      4.10 o
   3   4  13      391.73      344.36     14.12 o
   4   4  13       71.06       65.76      3.76 o
   5   4  13      371.50      376.33      6.69 o
   6   4  13        4.23       11.17      2.25 o
   7   4  13       93.41      103.84      2.86 o
  -6   5  13      166.72      161.89      4.76 o
  -5   5  13        2.87        5.33      0.83 o
  -4   5  13      542.12      538.77      7.73 o
  -3   5  13        0.35        1.35      0.76 o
  -2   5  13      157.17      160.85      2.98 o
  -1   5  13       19.85       16.22      1.40 o
   0   5  13      194.07      193.67      4.34 o
   1   5  13       10.71       12.19      1.20 o
   2   5  13        5.02        5.73      1.01 o
   3   5  13        4.15        2.74      3.01 o
   4   5  13        2.18        2.00      1.59 o
   5   5  13       48.93       54.28      3.32 o
   6   5  13      294.58      316.55      7.67 o
  -4   6  13        7.46        7.64      0.81 o
  -3   6  13      121.97      123.05      2.38 o
  -2   6  13       39.62       38.13      2.01 o
  -1   6  13        2.81        1.60      0.79 o
   0   6  13       25.13       26.54      1.82 o
   1   6  13       32.48       30.72      1.73 o
   2   6  13        1.88        3.65      1.77 o
   3   6  13      136.47      133.53      5.21 o
   4   6  13       11.02       14.17      3.01 o
  -1   7  13       18.60       17.55      2.54 o
   0   7  13      152.91      152.52      4.61 o
  -8   0  14       72.12       69.79      3.43 o
  -6   0  14      118.04      110.39      4.17 o
  -4   0  14      476.59      524.55     17.14 o
  -2   0  14     2050.47     2182.11     58.56 o
   0   0  14      532.33      566.15     14.32 o
   2   0  14      710.40      742.90     15.10 o
   4   0  14      264.81      251.96      7.22 o
   6   0  14       15.43       11.82      1.34 o
  -8   1  14       39.27       40.91      3.07 o
  -7   1  14      254.78      253.90      4.97 o
  -6   1  14       67.05       56.16      1.90 o
  -5   1  14      235.37      251.41      4.87 o
  -4   1  14       44.89       41.03      1.96 o
  -3   1  14      143.88      143.00      3.02 o
  -2   1  14      204.01      187.79      4.11 o
  -1   1  14      189.47      199.86      4.45 o
   0   1  14      279.01      279.26      4.83 o
   1   1  14      131.79      127.21      1.89 o
   2   1  14       64.85       52.63      1.33 o
   3   1  14      475.69      493.46      7.31 o
   4   1  14       86.97       72.69      2.05 o
   5   1  14      111.65      116.47      2.24 o
   6   1  14       46.71       43.65      1.65 o
   7   1  14      124.13      121.44      2.75 o
  -7   2  14      224.85      250.85      6.60 o
  -6   2  14        9.24        7.34      1.25 o
  -5   2  14       62.93       59.01      4.57 o
  -4   2  14        0.77        1.80      0.97 o
  -3   2  14        7.57        3.23      1.01 o
  -2   2  14      422.55      412.74      8.61 o
  -1   2  14       50.96       56.65      2.43 o
   0   2  14       84.19       72.41      3.99 o
   1   2  14       40.48       31.33      3.84 o
   2   2  14      139.08      139.35      2.56 o
   3   2  14        0.78        0.43      0.84 o
   4   2  14      632.45      646.62      9.22 o
   5   2  14        5.10        4.42      0.90 o
   6   2  14       51.61       56.96      2.40 o
   7   2  14       52.58       46.69      2.14 o
  -7   3  14      210.67      209.30      5.16 o
  -6   3  14      224.25      226.44      6.45 o
  -5   3  14      292.95      289.67      4.83 o
  -4   3  14       13.23       18.04      1.92 o
  -3   3  14       84.76       88.63      3.16 o
  -2   3  14       61.77       55.83      3.36 o
  -1   3  14       68.21       73.76      3.13 o
   0   3  14      133.90      125.59      3.44 o
   1   3  14       31.54       39.91      2.03 o
   2   3  14       13.38       15.56      1.31 o
   3   3  14       47.81       36.02      2.66 o
   4   3  14      146.56      135.86      3.07 o
   5   3  14        0.84        4.01      2.14 o
   6   3  14        6.47       10.14      1.01 o
  -6   4  14      304.75      322.63      7.87 o
  -5   4  14        4.69        6.00      1.21 o
  -4   4  14      311.56      318.84      5.09 o
  -3   4  14       25.91       24.56      1.56 o
  -2   4  14      185.83      192.57      7.57 o
  -1   4  14      307.28      301.37      7.67 o
   0   4  14      294.56      294.82     15.11 o
   1   4  14        0.02        0.83      1.04 o
   2   4  14       28.80       19.63      3.29 o
   3   4  14      242.18      220.76     15.97 o
   4   4  14       57.85       48.21      2.68 o
   5   4  14        7.76        8.80      1.15 o
   6   4  14       60.73       61.36      2.29 o
  -4   5  14       23.94       26.19      2.08 o
  -3   5  14       31.80       21.91      3.86 o
  -2   5  14        1.55        0.86      1.31 o
  -1   5  14       34.04       32.05      2.71 o
   0   5  14       30.91       35.14      3.25 o
   1   5  14      216.44      218.28      4.82 o
   2   5  14       30.83       34.51      3.01 o
   3   5  14      213.28      204.32      9.05 o
   4   5  14        5.34        5.40      1.96 o
  -1   6  14        0.41        1.17      1.28 o
   0   6  14      116.60      115.50      8.45 o
   1   6  14       21.70       26.12      1.60 o
  -5   0  15       21.19       30.40      3.91 o
  -3   0  15       36.43       32.24      4.61 o
  -1   0  15       93.16       90.89      5.57 o
   1   0  15       13.43       14.52      1.76 o
   3   0  15      329.01      333.46      6.10 o
   5   0  15      329.99      333.94      7.89 o
  -6   1  15       15.54       17.67      2.72 o
  -5   1  15      171.34      167.08      4.72 o
  -4   1  15      177.89      189.48      4.45 o
  -3   1  15      395.01      412.25     12.52 o
  -2   1  15      201.39      211.11      4.80 o
  -1   1  15       42.33       51.53      1.57 o
   0   1  15       79.58       88.23      1.74 o
   1   1  15      167.54      162.57      3.66 o
   2   1  15      234.07      246.43      3.76 o
   3   1  15        4.50        6.60      0.92 o
   4   1  15       28.25       30.36      1.34 o
   5   1  15       16.97       26.61      2.49 o
   6   1  15       27.61       34.05      1.46 o
  -6   2  15        5.02        4.35      4.69 o
  -5   2  15       27.52       20.26      3.45 o
  -4   2  15        2.55        1.39      1.05 o
  -3   2  15      339.66      349.57      9.33 o
  -2   2  15       36.01       34.79      4.16 o
  -1   2  15      384.97      404.68     10.27 o
   0   2  15       34.46       28.82      1.74 o
   1   2  15      216.18      222.52      7.30 o
   2   2  15        6.88        7.39      1.37 o
   3   2  15      188.77      193.53      4.32 o
   4   2  15        0.47        0.73      0.75 o
   5   2  15       19.57       18.69      1.24 o
  -5   3  15       44.98       30.48      3.68 o
  -4   3  15       26.32       22.30      2.10 o
  -3   3  15      251.65      263.68      9.41 o
  -2   3  15       28.29       26.37      3.63 o
  -1   3  15        0.39        2.92      2.04 o
   0   3  15       18.65       21.52      2.30 o
   1   3  15       12.63       12.93      1.95 o
   2   3  15       29.87       31.09      4.99 o
   3   3  15       67.89       74.52      2.39 o
   4   3  15      399.80      425.39      9.88 o
   5   3  15        0.92        0.38      0.80 o
  -4   4  15       19.86       23.48      2.36 o
  -3   4  15       51.89       50.85      6.18 o
  -2   4  15      132.39      140.09     11.02 o
  -1   4  15      267.10      255.46     12.64 o
   0   4  15       39.44       45.01      2.94 o
   1   4  15      113.95      112.38      4.11 o
   2   4  15        0.05        1.95      1.42 o
   3   4  15       35.94       39.68      2.34 o
  -1   5  15       33.88       40.84      7.79 o
   0   5  15      176.48      198.84      8.78 o
  -4   0  16       48.49       46.24      6.02 o
  -2   0  16      201.26      212.82     10.29 o
   0   0  16      365.20      375.72     10.41 o
   2   0  16      356.76      360.57      6.88 o
   4   0  16        9.30        9.00      1.44 o
  -4   1  16       80.58       82.48      4.70 o
  -3   1  16      166.03      167.55      9.13 o
  -2   1  16       48.73       65.12      6.96 o
  -1   1  16       85.59       83.29      3.58 o
   0   1  16        0.00        1.00      0.64 o
   1   1  16       52.37       58.82      3.31 o
   2   1  16       19.28       19.82      1.28 o
   3   1  16      191.59      189.42      3.90 o
   4   1  16        7.96       12.84      1.05 o
  -3   2  16        4.52        2.39      3.98 o
  -2   2  16        2.28        3.12      1.60 o
  -1   2  16        1.54        5.67      2.13 o
   0   2  16       10.71        8.72      1.16 o
   1   2  16        8.43        9.60      1.26 o
   2   2  16        8.44        9.74      1.46 o
   3   2  16      109.13      107.01      2.66 o
  -2   3  16      105.11       97.36     20.02 o
  -1   3  16      277.75      266.12     15.82 o
   0   3  16       31.99       29.53      6.02 o
   1   3  16      103.34      121.14      4.70 o
   2   3  16        1.86        0.31      0.82 o
 
